# Supplementary material for: Computational Prediction and Experimental Assessment of Secreted/Surface Proteins from Mycobacterium tuberculosis H37Rv
Source: PLoS Comput Biol. 2010 Jun 24;6(6):e1000824. doi: 10.1371/journal.pcbi.1000824 (PMC2891697; doi:10.1371/journal.pcbi.1000824)
Supplement: Table S2 — Proteins predicted by TatP 1.0. This file contains the predictions yielded by TatP 1.0 on the complete genome of M. tuberculosis H37Rv with their corresponding transmembrane topology and general localization predictions. In the last table column entitled “shared”, proteins that were also positively predicted by any of the other feature-based tools are labeled with an “x” (File format: .xls). (0.12 MB XLS) [file pcbi.1000824.s002.xls]

## Sheet: TatP 1.0
Protein	Tuberculist description	TatP 1.0					Subcellular localization					Phobius	TMHMM 2.0				Shared
		Score	Cleavage site	Motif	Start	End	PA-SUB v.2.5			Gpos-PLoc	PSORTb v.2.0.4	ID/helices/signal sequencia/PREDICTION	ExpAA	First60	Number of helices	Topology	SignalP 3.0	LipoP 1.0	SecretomeP 2.0
Rv0031	POSSIBLE REMNANT OF A TRANSPOSASE	0.729	18-19				Not cytoplasm	Not extracellular	Not plasma membrane	Cytoplasm	Unknown	Rv0031 0 0 i	ExpAA=0.00	First60=0.00	PredHel=0	Topology=o
Rv0040c	SECRETED PROLINE RICH PROTEIN MTC28 (PROLINE RICH 28 KDA ANTIGEN)	0.861	32-33				Not cytoplasm	Not extracellular	Not plasma membrane	Extracell	Unknown	Rv0040c 0 Y n16-27c32/33o	ExpAA=20.23	First60=20.22	PredHel=1	Topology=i7-26o	x		x
Rv0061	HYPOTHETICAL PROTEIN	0.696	28-29				cytoplasm	Not extracellular	Not plasma membrane	Cytoplasm	Cytoplasmic	Rv0061 0 0 i	ExpAA=0.12	First60=0.02	PredHel=0	Topology=o
Rv0062	POSSIBLE CELLULASE CELA1 (ENDOGLUCANASE)	0.869	25-26				Not cytoplasm	Not extracellular	Not plasma membrane	Extracell	Unknown	Rv0062 1 0 i51-71o	ExpAA=22.02	First60=10.82	PredHel=1	Topology=i49-71o
Rv0063	POSSIBLE OXIDOREDUCTASE	0.893	34-35				Not cytoplasm	Not extracellular	Not plasma membrane	Extracell	Unknown	Rv0063 0 Y n13-24c29/30o	ExpAA=3.35	First60=2.91	PredHel=0	Topology=o	x
Rv0093c	PROBABLE CONSERVED MEMBRANE PROTEIN	0.656	36-37				Not cytoplasm	Not extracellular	plasma membrane	Plasma membrane	CytoplasmicMembrane	Rv0093c 4 0 i130-150o170-187i194-211o223-240i	ExpAA=73.25	First60=0.01	PredHel=3	Topology=i130-149o189-211i223-240o			x
Rv0105c	PROBABLE 50S RIBOSOMAL PROTEIN L28-1 RPMB1	0.768	23-24				cytoplasm	Not extracellular	Not plasma membrane	Cytoplasm	Cytoplasmic	Rv0105c 0 0 i	ExpAA=0.00	First60=0.00	PredHel=0	Topology=i
Rv0107c	PROBABLE CATION-TRANSPORTER ATPASE I CTPI	0.872	33-34				Not cytoplasm	Not extracellular	plasma membrane	Plasma membrane	CytoplasmicMembrane	Rv0107c 2 0 o972-989i1546-1567o	ExpAA=69.67	First60=0.04	PredHel=0	Topology=o	x
Rv0115	POSSIBLE D-ALPHA-D-HEPTOSE-7-PHOSPHATE KINASE HDDA	0.658	4_5				cytoplasm	Not extracellular	Not plasma membrane	Cytoplasm	Cytoplasmic	Rv0115 0 0 i	ExpAA=4.49	First60=0.00	PredHel=0	Topology=o
Rv0125	PROBABLE SERINE PROTEASE PEPA (SERINE PROTEINASE) (MTB32A)	0.831	32-33				Not cytoplasm	Not extracellular	plasma membrane	Extracell	Unknown	Rv0125 0 Y n14-25c32/33o	ExpAA=21.57	First60=21.39	PredHel=1	Topology=i13-35o	x		x
Rv0129c	SECRETED ANTIGEN 85-C FBPC (85C)	1	46-47	RRLAI	19	23	Not cytoplasm	extracellular	Not plasma membrane	Extracell	Extracellular	Rv0129c 1 0 i21-40o	ExpAA=22.78	First60=22.30	PredHel=1	Topology=i21-43o	x		x
Rv0132c	PUTATIVE F420-DEPENDENT GLUCOSE-6-PHOSPHATE DEHYDROGENASE FGD2	0.899	40-41				cytoplasm	Not extracellular	Not plasma membrane	Cytoplasm	CytoplasmicMembrane	Rv0132c 0 Y n8-19c24/25o	ExpAA=10.19	First60=5.58	PredHel=0	Topology=o	x
Rv0138	CONSERVED HYPOTHETICAL PROTEIN	0.722	25-26				No Prediction	No Prediction	No Prediction	Cytoplasm	Cytoplasmic	Rv0138 0 0 i	ExpAA=0.08	First60=0.00	PredHel=0	Topology=o
Rv0179c	POSSIBLE LIPOPROTEIN LPRO	0.678	44-45				cytoplasm	Not extracellular	Not plasma membrane	Extracell	Unknown	Rv0179c 0 Y n20-35c44/45o	ExpAA=20.39	First60=20.06	PredHel=1	Topology=i20-42o	x
Rv0233	PROBABLE RIBONUCLEOSIDE-DIPHOSPHATE REDUCTASE (BETA CHAIN)	0.866	25-26				cytoplasm	Not extracellular	Not plasma membrane	Cytoplasm	Cytoplasmic	Rv0233 0 0 i	ExpAA=0.62	First60=0.57	PredHel=0	Topology=o	x
Rv0237	PROBABLE CONSERVED LIPOPROTEIN LPQI	0.835	38-39				Not cytoplasm	Not extracellular	Not plasma membrane	Cytoplasm	Cytoplasmic	Rv0237 0 Y n7-18c23/24o	ExpAA=3.26	First60=3.24	PredHel=0	Topology=o	x	x
Rv0255c	PROBABLE COBYRIC ACID SYNTHASE COBQ1	0.849	34-35				Not cytoplasm	Not extracellular	Not plasma membrane	Cytoplasm	Cytoplasmic	Rv0255c 0 0 i	ExpAA=0.29	First60=0.00	PredHel=0	Topology=o
Rv0265c	PROBABLE PERIPLASMIC IRON-TRANSPORT LIPOPROTEIN	0.972	39-40	RRGFL	7	11	Not cytoplasm	Not extracellular	plasma membrane	Cytoplasm	Unknown	Rv0265c 0 0 i	ExpAA=0.06	First60=0.02	PredHel=0	Topology=o	x	x
Rv0268c	HYPOTHETICAL PROTEIN	0.889	32-33				cytoplasm	Not extracellular	Not plasma membrane	Cytoplasm	Cytoplasmic	Rv0268c 0 0 i	ExpAA=0.00	First60=0.00	PredHel=0	Topology=i			x
Rv0272c	HYPOTHETICAL PROTEIN	0.723	27-28				cytoplasm	Not extracellular	Not plasma membrane	Cytoplasm	Unknown	Rv0272c 0 0 i	ExpAA=0.07	First60=0.00	PredHel=0	Topology=o
Rv0281	CONSERVED HYPOTHETICAL PROTEIN	0.754	26-27				Not cytoplasm	Not extracellular	Not plasma membrane	Cytoplasm	Cytoplasmic	Rv0281 0 0 i	ExpAA=0.15	First60=0.12	PredHel=0	Topology=o
Rv0315	POSSIBLE BETA-1,3-GLUCANASE PRECURSOR	1	31-32	RRRMM	8	12	Not cytoplasm	extracellular	Not plasma membrane	Extracell	Unknown	Rv0315 0 Y n15-26c31/32o	ExpAA=11.80	First60=11.79	PredHel=0	Topology=o	x		x
Rv0320	POSSIBLE CONSERVED EXPORTED PROTEIN	0.793	24-25				Not cytoplasm	Not extracellular	plasma membrane	Cytoplasm	Unknown	Rv0320 0 Y n15-30c48/49o	ExpAA=19.97	First60=19.45	PredHel=1	Topology=i13-32o	x
Rv0335c	PE FAMILY PROTEIN	0.819	34-35				Not cytoplasm	Not extracellular	plasma membrane	Plasma membrane	Unknown	Rv0335c 0 0 i	ExpAA=0.00	First60=0.00	PredHel=0	Topology=o	x
Rv0344c	PROBABLE LIPOPROTEIN LPQJ	0.766	52-53				cytoplasm	Not extracellular	Not plasma membrane	Extracell	Unknown	Rv0344c 0 Y n11-21c29/30o	ExpAA=2.33	First60=2.20	PredHel=0	Topology=o	x	x	x
Rv0346c	POSSIBLE L-ASPARAGINE PERMEASE ANSP2 (L-ASPARAGINE TRANSPORT PROTEIN)	0.867	51-52				Not cytoplasm	Not extracellular	plasma membrane	Plasma membrane	CytoplasmicMembrane	Rv0346c 12 0 i29-50o56-78i98-116o136-158i170-190o210-231i252-274o294-315i343-364o376-395i416-434o440-460i	ExpAA=264.56	First60=26.99	PredHel=12	Topology=i29-51o56-78i99-121o136-158i163-185o205-227i252-274o294-316i342-364o369-391i412-434o438-460i			x
Rv0347	PROBABLE CONSERVED MEMBRANE PROTEIN	0.514	31-32	RRCAL	38	42	No Prediction	No Prediction	No Prediction	Cytoplasm	Cytoplasmic	Rv0347 1 0 i48-65o	ExpAA=15.75	First60=11.27	PredHel=1	Topology=i48-65o
Rv0376c	CONSERVED HYPOTHETICAL PROTEIN	0.701	28-29				cytoplasm	Not extracellular	Not plasma membrane	Cytoplasm	Cytoplasmic	Rv0376c 0 0 i	ExpAA=0.10	First60=0.00	PredHel=0	Topology=o
Rv0378	CONSERVED HYPOTHETICAL GLYCINE RICH PROTEIN	0.887	36-37				Not cytoplasm	Not extracellular	Not plasma membrane	Extracell	Extracellular	Rv0378 0 0 i	ExpAA=0.03	First60=0.03	PredHel=0	Topology=o			x
Rv0402c	PROBABLE CONSERVED TRANSMEMBRANE TRANSPORT PROTEIN MMPL1	0.641	19-20				Not cytoplasm	Not extracellular	plasma membrane	Cytoplasm	CytoplasmicMembrane	Rv0402c 12 0 i20-39o193-212i219-240o252-274i286-309o329-353i374-396o761-780i787-811o823-844i865-886o898-926i	ExpAA=266.14	First60=22.06	PredHel=12	Topology=i17-39o192-211i218-240o250-272i293-315o330-352i373-395o760-782i789-811o821-843i864-886o906-927i	x		x
Rv0410c	SERINE/THREONINE-PROTEIN KINASE PKNG (PROTEIN KINASE G) (STPK G)	0.746	19-20				cytoplasm	Not extracellular	Not plasma membrane	Cytoplasm	CytoplasmicMembrane	Rv0410c 0 0 i	ExpAA=0.41	First60=0.00	PredHel=0	Topology=o
Rv0425c	POSSIBLE METAL CATION TRANSPORTING P-TYPE ATPASE CTPH	0.842	32-33				Not cytoplasm	Not extracellular	plasma membrane	Plasma membrane	CytoplasmicMembrane	Rv0425c 3 Y n5-16c28/29o884-901i1409-1432o1444-1463i	ExpAA=103.77	First60=6.74	PredHel=3	Topology=o1359-1381i1410-1432o1445-1467i	x
Rv0426c	POSSIBLE TRANSMEMBRANE PROTEIN	0.86	44-45				Not cytoplasm	Not extracellular	plasma membrane	Extracell	Unknown	Rv0426c 1 0 o60-90i	ExpAA=46.70	First60=23.12	PredHel=2	Topology=i21-43o63-85i	x		x
Rv0432	PROBABLE PERIPLASMIC SUPEROXIDE DISMUTASE [CU-ZN] SODC	0.817	39-40				Not cytoplasm	Not extracellular	plasma membrane	Extracell	Unknown	Rv0432 0 Y n11-23c32/33o	ExpAA=15.62	First60=14.76	PredHel=0	Topology=o	x		x
Rv0455c	CONSERVED HYPOTHETICAL PROTEIN	0.667	30-31				No Prediction	No Prediction	No Prediction	Cytoplasm	Unknown	Rv0455c 0 Y n10-21c30/31o	ExpAA=16.65	First60=16.62	PredHel=1	Topology=i7-29o	x		x
Rv0464c	CONSERVED HYPOTHETICAL PROTEIN	0.727	33-34				No Prediction	No Prediction	No Prediction	Cytoplasm	Unknown	Rv0464c 0 0 i	ExpAA=4.03	First60=1.07	PredHel=0	Topology=o
Rv0511	PROBABLE UROPORPHYRIN-III C-METHYLTRANSFERASE HEMD	0.717	36-37				cytoplasm	Not extracellular	Not plasma membrane	Cytoplasm	Cytoplasmic	Rv0511 0 0 i	ExpAA=0.37	First60=0.34	PredHel=0	Topology=o	x
Rv0514	POSSIBLE TRANSMEMBRANE PROTEIN	0.831	35-36				No Prediction	No Prediction	No Prediction	Plasma membrane	Unknown	Rv0514 1 Y n11-22c30/31o54-73i	ExpAA=40.22	First60=28.70	PredHel=2	Topology=i7-26o48-70i	x		x
Rv0519c	POSSIBLE CONSERVED MEMBRANE PROTEIN	0.899	48-49	RRALL	24	28	cytoplasm	Not extracellular	Not plasma membrane	Extracell	CytoplasmicMembrane	Rv0519c 0 0 i	ExpAA=33.27	First60=21.10	PredHel=1	Topology=i26-48o	x
Rv0524	PROBABLE GLUTAMATE-1-SEMIALDEHYDE 2,1-AMINOMUTASE HEML	0.856	39-40				cytoplasm	Not extracellular	Not plasma membrane	Plasma membrane	Cytoplasmic	Rv0524 0 0 i	ExpAA=0.42	First60=0.26	PredHel=0	Topology=o
Rv0526	POSSIBLE THIOREDOXIN PROTEIN (THIOL-DISULFIDE INTERCHANGE PROTEIN)	0.86	38-39	RRLVI	15	19	Not cytoplasm	Not extracellular	plasma membrane	Cytoplasm	Unknown	Rv0526 0 Y n17-28c33/34o	ExpAA=10.76	First60=10.60	PredHel=0	Topology=o	x	x
Rv0593	POSSIBLE MCE-FAMILY LIPOPROTEIN LPRL (MCE-FAMILY LIPOPROTEIN MCE2E)	0.801	39-40				cytoplasm	Not extracellular	Not plasma membrane	Cytoplasm	Unknown	Rv0593 0 0 i	ExpAA=20.43	First60=20.29	PredHel=1	Topology=i30-52o
Rv0602c	PROBABLE TWO COMPONENT DNA BINDING TRANSCRIPTIONAL REGULATORY PROTEIN TCRA	0.764	16-17				cytoplasm	Not extracellular	Not plasma membrane	Cytoplasm	Cytoplasmic	Rv0602c 0 0 i	ExpAA=0.00	First60=0.00	PredHel=0	Topology=o
Rv0604	PROBABLE CONSERVED LIPOPROTEIN LPQO	0.764	19-20				Not cytoplasm	Not extracellular	plasma membrane	Plasma membrane	Unknown	Rv0604 0 Y n10-20c24/25o	ExpAA=2.40	First60=0.82	PredHel=0	Topology=o	x	x
Rv0664	HYPOTHETICAL PROTEIN, ANTITOXIN	0.761	49-50				Not cytoplasm	Not extracellular	plasma membrane	Cytoplasm	Cytoplasmic	Rv0664 0 0 i	ExpAA=0.00	First60=0.00	PredHel=0	Topology=i			x
Rv0667	DNA-DIRECTED RNA POLYMERASE (BETA CHAIN) RPOB (TRANSCRIPTASE BETA CHAIN)	0.772	28-29				cytoplasm	Not extracellular	Not plasma membrane	Cytoplasm	Cytoplasmic	Rv0667 0 0 i	ExpAA=0.02	First60=0.00	PredHel=0	Topology=o
Rv0679c	CONSERVED HYPOTHETICAL THREONINE RICH PROTEIN	0.786	49-50				Not cytoplasm	extracellular	plasma membrane	Extracell	Extracellular	Rv0679c 0 Y n16-28c33/34o	ExpAA=6.07	First60=6.05	PredHel=0	Topology=o	x	x	x
Rv0687	PROBABLE SHORT-CHAIN TYPE DEHYDROGENASE/REDUCTASE	0.751	21-22				Not cytoplasm	Not extracellular	Not plasma membrane	Cytoplasm	Cytoplasmic	Rv0687 0 0 i	ExpAA=0.02	First60=0.00	PredHel=0	Topology=o
Rv0725c	CONSERVED HYPOTHETICAL PROTEIN	0.648	29-30				cytoplasm	Not extracellular	Not plasma membrane	Extracell	Unknown	Rv0725c 0 0 i	ExpAA=0.64	First60=0.63	PredHel=0	Topology=o
Rv0726c	CONSERVED HYPOTHETICAL PROTEIN	0.704	34-35				cytoplasm	Not extracellular	Not plasma membrane	Cytoplasm	Cytoplasmic	Rv0726c 0 0 i	ExpAA=0.66	First60=0.66	PredHel=0	Topology=o
Rv0731c	CONSERVED HYPOTHETICAL PROTEIN	0.764	34-35				cytoplasm	Not extracellular	Not plasma membrane	Cytoplasm	Cytoplasmic	Rv0731c 0 0 i	ExpAA=0.53	First60=0.52	PredHel=0	Topology=o
Rv0734	PROBABLE METHIONINE AMINOPEPTIDASE MAPA (MAP) (PEPTIDASE M) (MetAP)	0.845	42-43				cytoplasm	Not extracellular	Not plasma membrane	Cytoplasm	Cytoplasmic	Rv0734 0 Y n25-35c40/41o	ExpAA=0.60	First60=0.40	PredHel=0	Topology=o	x
Rv0813c	CONSERVED HYPOTHETICAL PROTEIN	0.837	26-27				Not cytoplasm	Not extracellular	plasma membrane	Cytoplasm	Unknown	Rv0813c 0 0 i	ExpAA=0.01	First60=0.00	PredHel=0	Topology=o
Rv0826	CONSERVED HYPOTHETICAL PROTEIN	0.854	37-38				No Prediction	No Prediction	No Prediction	Cytoplasm	Cytoplasmic	Rv0826 0 0 i	ExpAA=0.55	First60=0.00	PredHel=0	Topology=o
Rv0830	CONSERVED HYPOTHETICAL PROTEIN	0.761	29-30				Not cytoplasm	Not extracellular	plasma membrane	Cytoplasm	Cytoplasmic	Rv0830 0 Y n11-22c29/30o	ExpAA=0.78	First60=0.25	PredHel=0	Topology=o	x
Rv0833	PE-PGRS FAMILY PROTEIN	0.884	94-95				Not cytoplasm	Not extracellular	Not plasma membrane	Extracell	Extracellular	Rv0833 0 0 i	ExpAA=90.98	First60=41.24	PredHel=2	Topology=o10-32i39-61o			x
Rv0846c	PROBABLE OXIDASE	0.901	44-45	RRGFL	18	22	Not cytoplasm	Not extracellular	Not plasma membrane	Cytoplasm	Unknown	Rv0846c 0 Y n21-32c37/38o	ExpAA=14.31	First60=14.20	PredHel=0	Topology=o	x	x
Rv0851c	PROBABLE SHORT-CHAIN TYPE DEHYDROGENASE/REDUCTASE	0.785	27-28				Not cytoplasm	Not extracellular	Not plasma membrane	Cytoplasm	Cytoplasmic	Rv0851c 0 0 i	ExpAA=2.15	First60=0.63	PredHel=0	Topology=o
Rv0867c	POSSIBLE RESUSCITATION-PROMOTING FACTOR RPFA	0.831	38-39				Not cytoplasm	extracellular	Not plasma membrane	Extracell	Cellwall	Rv0867c 0 Y n18-26c38/39o	ExpAA=19.35	First60=19.34	PredHel=1	Topology=i13-35o	x		x
Rv0890c	PUTATIVE HTH-type TRANSCRIPTIONAL REGULATOR	0.529	31-32	RRMLM	81	85	Not cytoplasm	Not extracellular	Not plasma membrane	Cytoplasm	Cytoplasmic	Rv0890c 0 0 i	ExpAA=0.29	First60=0.02	PredHel=0	Topology=o
Rv0906	CONSERVED HYPOTHETICAL PROTEIN	0.761	30-31				Not cytoplasm	Not extracellular	plasma membrane	Cytoplasm	Unknown	Rv0906 0 Y n8-21c33/34o	ExpAA=2.20	First60=2.19	PredHel=0	Topology=o	x
Rv0927c	PROBABLE SHORT-CHAIN TYPE DEHYDROGENASE/REDUCTASE	0.798	31-32				cytoplasm	extracellular	Not plasma membrane	Plasma membrane	Cytoplasmic	Rv0927c 0 0 i	ExpAA=8.05	First60=7.28	PredHel=0	Topology=o
Rv0932c	PERIPLASMIC PHOSPHATE-BINDING LIPOPROTEIN PSTS2 (PBP-2) (PSTS2)	0.868	56-57				Not cytoplasm	Not extracellular	plasma membrane	Extracell	Unknown	Rv0932c 0 Y n8-20c24/25o	ExpAA=7.77	First60=7.76	PredHel=0	Topology=o	x	x	x
Rv0933	PHOSPHATE-TRANSPORT ATP-BINDING PROTEIN ABC TRANSPORTER PSTB	0.751	23-24				Not cytoplasm	Not extracellular	plasma membrane	Cytoplasm	CytoplasmicMembrane	Rv0933 0 0 i	ExpAA=0.33	First60=0.32	PredHel=0	Topology=o
Rv0942	HYPOTHETICAL PROTEIN	0.859	49-50	RRDAM	13	17	No Prediction	No Prediction	No Prediction	Extracell	Unknown	Rv0942 0 Y n24-31c49/50o	ExpAA=0.07	First60=0.07	PredHel=0	Topology=o	x
Rv0945	PROBABLE SHORT-CHAIN TYPE DEHYDROGENASE/REDUCTASE	0.848	28-29				Not cytoplasm	Not extracellular	Not plasma membrane	Cytoplasm	Cytoplasmic	Rv0945 0 Y n10-21c28/29o	ExpAA=1.01	First60=0.65	PredHel=0	Topology=o	x
Rv0979c	HYPOTHETICAL PROTEIN	0.851	53-54				cytoplasm	extracellular	Not plasma membrane	Extracell	Unknown	Rv0979c 0 0 i	ExpAA=0.17	First60=0.13	PredHel=0	Topology=o
Rv1004c	PROBABLE MEMBRANE PROTEIN	0.804	43-44				Not cytoplasm	Not extracellular	plasma membrane	Extracell	CytoplasmicMembrane	Rv1004c 0 Y n15-26c31/32o	ExpAA=120.87	First60=22.50	PredHel=1	Topology=i12-34o	x
Rv1006	HYPOTHETICAL PROTEIN	0.812	39-40				Not cytoplasm	Not extracellular	plasma membrane	Extracell	Unknown	Rv1006 0 Y n10-21c26/27o	ExpAA=3.88	First60=3.88	PredHel=0	Topology=o	x	x	x
Rv1013	PUTATIVE POLYKETIDE SYNTHASE PKS16	0.861	15-16				Not cytoplasm	Not extracellular	plasma membrane	Cytoplasm	CytoplasmicMembrane	Rv1013 0 0 i	ExpAA=9.78	First60=5.49	PredHel=0	Topology=o
Rv1015c	PROBABLE 50S RIBOSOMAL PROTEIN L25 RPLY	0.781	27-28				cytoplasm	Not extracellular	Not plasma membrane	Cytoplasm	Cytoplasmic	Rv1015c 0 0 i	ExpAA=0.00	First60=0.00	PredHel=0	Topology=o
Rv1024	POSSIBLE CONSERVED MEMBRANE PROTEIN	0.839	43-44	RRAAI	81	85	cytoplasm	Not extracellular	plasma membrane	Cytoplasm	Cytoplasmic	Rv1024 1 0 i80-98o	ExpAA=16.72	First60=0.00	PredHel=0	Topology=o			x
Rv1039c	PPE FAMILY PROTEIN	0.795	35-36				Not cytoplasm	Not extracellular	plasma membrane	Extracell	CytoplasmicMembrane	Rv1039c 0 0 i	ExpAA=10.89	First60=4.13	PredHel=0	Topology=o
Rv1041c	PROBABLE IS LIKE-2 TRANSPOSASE	0.836	57-58				cytoplasm	Not extracellular	Not plasma membrane	Cytoplasm	Cytoplasmic	Rv1041c 1 0 i259-278o	ExpAA=15.56	First60=0.00	PredHel=0	Topology=o
Rv1064c	POSSIBLE LIPOPROTEIN LPQV	0.865	41-42				Not cytoplasm	Not extracellular	plasma membrane	Extracell	Unknown	Rv1064c 0 Y n9-20c25/26o	ExpAA=17.31	First60=17.17	PredHel=0	Topology=o		x
Rv1075c	CONSERVED EXPORTED PROTEIN	0.791	35-36				cytoplasm	Not extracellular	Not plasma membrane	Plasma membrane	CytoplasmicMembrane	Rv1075c 0 Y n6-16c21/22o	ExpAA=9.05	First60=7.96	PredHel=0	Topology=o	x
Rv1079	PROBABLE CYSTATHIONINE GAMMA-SYNTHASE METB (CGS) (O-SUCCINYLHOMOSERINE [THIOL]-LYASE)	0.819	20-21				cytoplasm	Not extracellular	Not plasma membrane	Cytoplasm	Cytoplasmic	Rv1079 0 0 i	ExpAA=0.01	First60=0.00	PredHel=0	Topology=o
Rv1089	PROBABLE CELLULASE CELA2A	0.784	47-48				Not cytoplasm	Not extracellular	plasma membrane	Extracell	Extracellular	Rv1089 0 0 i	ExpAA=0.14	First60=0.00	PredHel=0	Topology=o			x
Rv1134	HYPOTHETICAL PROTEIN	0.62	27-28				No Prediction	No Prediction	No Prediction	Extracell	Extracellular	Rv1134 0 0 i	ExpAA=0.38	First60=0.38	PredHel=0	Topology=o
Rv1138c	POSSIBLE OXIDOREDUCTASE	0.647	26-27				Not cytoplasm	Not extracellular	plasma membrane	Cytoplasm	Cytoplasmic	Rv1138c 0 0 i	ExpAA=0.86	First60=0.20	PredHel=0	Topology=o
Rv1184c	POSSIBLE EXPORTED PROTEIN	0.811	30-31				Not cytoplasm	Not extracellular	plasma membrane	Extracell	Unknown	Rv1184c 0 Y n4-17c25/26o	ExpAA=20.72	First60=20.56	PredHel=1	Topology=i5-27o	x		x
Rv1230c	POSSIBLE MEMBRANE PROTEIN	0.815	46-47				Not cytoplasm	Not extracellular	Not plasma membrane	Extracell	CytoplasmicMembrane	Rv1230c 2 0 i26-47o59-80i	ExpAA=49.61	First60=23.54	PredHel=2	Topology=i27-49o59-81i			x
Rv1233c	CONSERVED HYPOTHETICAL MEMBRANE PROTEIN	0.848	34-36				cytoplasm	Not extracellular	Not plasma membrane	Extracell	Unknown	Rv1233c 2 0 o134-160i172-197o	ExpAA=46.72	First60=0.00	PredHel=2	Topology=o137-159i172-194o			x
Rv1234	PROBABLE TRANSMEMBRANE PROTEIN	0.822	32-33				Not cytoplasm	Not extracellular	plasma membrane	Extracell	Unknown	Rv1234 2 0 i85-107o113-137i	ExpAA=45.30	First60=0.00	PredHel=2	Topology=i85-107o112-134i			x
Rv1236	PROBABLE SUGAR-TRANSPORT INTEGRAL MEMBRANE PROTEIN ABC TRANSPORTER SUGA	0.772	33-34	RRLAF	23	27	Not cytoplasm	Not extracellular	plasma membrane	Plasma membrane	CytoplasmicMembrane	Rv1236 6 0 i25-50o80-110i122-142o176-195i216-234o270-292i	ExpAA=130.64	First60=22.97	PredHel=5	Topology=i25-47o87-109i122-144o216-234i270-292o	x		x
Rv1268c	HYPOTHETICAL PROTEIN	0.736	32-33				Not cytoplasm	Not extracellular	plasma membrane	Cytoplasm	Unknown	Rv1268c 0 Y n13-24c32/33o	ExpAA=18.39	First60=18.31	PredHel=1	Topology=i13-35o	x		x
Rv1269c	CONSERVED PROBABLE SECRETED PROTEIN	0.788	35-36	RRFAV	9	13	Not cytoplasm	Not extracellular	plasma membrane	Extracell	Unknown	Rv1269c 0 Y n12-23c35/36o	ExpAA=17.70	First60=17.66	PredHel=0	Topology=i	x		x
Rv1280c	PROBABLE PERIPLASMIC OLIGOPEPTIDE-BINDING LIPOPROTEIN OPPA	0.819	20-21	RRAAV	67	71	Not cytoplasm	Not extracellular	plasma membrane	Cytoplasm	Unknown	Rv1280c 1 0 i34-56o	ExpAA=21.71	First60=21.65	PredHel=1	Topology=i35-57o
Rv1290c	HYPOTHETICAL PROTEIN	0.827	30-31	RRKAI	58	62	Not cytoplasm	Not extracellular	plasma membrane	Plasma membrane	CytoplasmicMembrane	Rv1290c 4 0 i68-93o113-139i160-180o192-212i	ExpAA=106.84	First60=0.16	PredHel=5	Topology=i69-91o113-135i156-178o193-215i288-310o			x
Rv1291c	CONSERVED HYPOTHETICAL SECRETED PROTEIN	0.848	33-34				Not cytoplasm	extracellular	Not plasma membrane	Cytoplasm	Unknown	Rv1291c 0 Y n14-25c33/34o	ExpAA=18.51	First60=18.50	PredHel=1	Topology=i7-29o	x		x
Rv1352	CONSERVED HYPOTHETICAL PROTEIN	0.811	30-31				Not cytoplasm	Not extracellular	Not plasma membrane	Extracell	Unknown	Rv1352 0 Y n4-15c20/21o	ExpAA=17.14	First60=16.78	PredHel=1	Topology=i5-27o	x		x
Rv1360	PROBABLE OXIDOREDUCTASE	0.661	20-21				cytoplasm	Not extracellular	Not plasma membrane	Cytoplasm	Cytoplasmic	Rv1360 0 0 i	ExpAA=0.08	First60=0.00	PredHel=0	Topology=o
Rv1441c	PE-PGRS FAMILY PROTEIN	0.747	44-45				Not cytoplasm	Not extracellular	plasma membrane	Extracell	Extracellular	Rv1441c 0 Y n4-14c32/33o	ExpAA=0.94	First60=0.90	PredHel=0	Topology=o	x		x
Rv1468c	PE-PGRS FAMILY PROTEIN	0.861	40-41				Not cytoplasm	Not extracellular	plasma membrane	Extracell	Extracellular	Rv1468c 0 0 i	ExpAA=2.77	First60=0.08	PredHel=0	Topology=o	x
Rv1477	HYPOTHETICAL INVASION PROTEIN	0.708	20-21				Not cytoplasm	extracellular	Not plasma membrane	Cytoplasm	Extracellular	Rv1477 0 Y n20-31c39/40o	ExpAA=8.73	First60=8.62	PredHel=0	Topology=o	x
Rv1479	PROBABLE TRANSCRIPTIONAL REGULATORY PROTEIN MOXR1	0.667	27-28				cytoplasm	Not extracellular	Not plasma membrane	Cytoplasm	Cytoplasmic	Rv1479 0 0 i	ExpAA=0.09	First60=0.00	PredHel=0	Topology=o
Rv1550	PROBABLE FATTY-ACID-CoA LIGASE FADD11 (FATTY-ACID-CoA SYNTHETASE)	0.87	24-25	RRHGL	23	27	Not cytoplasm	Not extracellular	plasma membrane	Cytoplasm	Cytoplasmic	Rv1550 0 0 i	ExpAA=0.09	First60=0.00	PredHel=0	Topology=o
Rv1566c	POSIBBLE inv PROTEIN	0.62	23-24				Not cytoplasm	extracellular	Not plasma membrane	Extracell	Extracellular	Rv1566c 0 Y n7-18c30/31o	ExpAA=22.71	First60=21.43	PredHel=1	Topology=i7-29o	x		x
Rv1597	HYPOTHETICAL PROTEIN	0.813	15-16				Not cytoplasm	Not extracellular	plasma membrane	Cytoplasm	Cytoplasmic	Rv1597 0 0 i	ExpAA=0.14	First60=0.01	PredHel=0	Topology=o
Rv1653	PROBABLE GLUTAMATE n-acetyltransferase argJ	0.859	28-29				cytoplasm	Not extracellular	Not plasma membrane	Plasma membrane	Cytoplasmic	Rv1653 0 0 i	ExpAA=0.65	First60=0.59	PredHel=0	Topology=o
Rv1659	PROBABLE ARGININOSUCCINATE LYASE argH	0.752	22-23				cytoplasm	Not extracellular	Not plasma membrane	Cytoplasm	Unknown	Rv1659 0 0 i	ExpAA=0.15	First60=0.00	PredHel=0	Topology=o
Rv1669	HYPOTHETICAL PROTEIN	0.903	32-33				Not cytoplasm	Not extracellular	plasma membrane	Extracell	Unknown	Rv1669 0 0 i	ExpAA=1.02	First60=0.03	PredHel=0	Topology=o
Rv1690	PROBABLE LIPOPROTEIN LPRJ	0.854	43-44				Not cytoplasm	Not extracellular	plasma membrane	Extracell	CytoplasmicMembrane	Rv1690 1 Y n18-29c36/37o100-121i	ExpAA=45.74	First60=21.43	PredHel=2	Topology=i21-40o100-122i	x		x
Rv1691	CONSERVED HYPOTHETICAL PROTEIN	0,8'8	19-20				cytoplasm	Not extracellular	Not plasma membrane	Cytoplasm	Cytoplasmic	Rv1691 0 0 i	ExpAA=0.05	First60=0.00	PredHel=0	Topology=o
Rv1699	PROBABLE CTP SYNTHASE PyrG	0.798	33-34				Not cytoplasm	Not extracellular	Not plasma membrane	Cytoplasm	Cytoplasmic	Rv1699 0 0 i	ExpAA=7.20	First60=7.11	PredHel=0	Topology=o
Rv1744c	PROBABLE MEMBRANE PROTEIN	0.867	54-55				Not cytoplasm	Not extracellular	Not plasma membrane	Extracell	CytoplasmicMembrane	Rv1744c 0 0 i	ExpAA=46.94	First60=34.81	PredHel=2	Topology=i12-34o49-71i	x		x
Rv1760	CONSERVED HYPOTHETICAL PROTEIN	0.756	33-34				Not cytoplasm	extracellular	Not plasma membrane	Cytoplasm	Cytoplasmic	Rv1760 0 0 i	ExpAA=3.40	First60=3.00	PredHel=0	Topology=o
Rv1761c	HYPOTHETICAL PROTEIN	0.795	14-15	RRGFF	42	46	No Prediction	No Prediction	No Prediction	Cytoplasm	CytoplasmicMembrane	Rv1761c 1 0 o12-37i	ExpAA=23.94	First60=22.75	PredHel=1	Topology=o15-37i	x		x
Rv1796	PROBABLE PROLINE RICH MEMBRANE-ANCHORED MYCOSIN MYCP5 (SERINE PROTEASE)	0.904	39-40				Not cytoplasm	extracellular	Not plasma membrane	Extracell	CytoplasmicMembrane	Rv1796 1 Y n16-27c39/40o554-578i	ExpAA=40.09	First60=17.04	PredHel=2	Topology=i12-34o551-573i	x		x
Rv1799	PROBABLE LIPOPROTEIN LPPT	0.735	48-49				Not cytoplasm	Not extracellular	plasma membrane	Extracell	Unknown	Rv1799 0 Y n14-29c34/35o	ExpAA=22.18	First60=22.17	PredHel=1	Topology=i12-34o	x		x
Rv1810	CONSERVED HYPOTHETICAL PROTEIN	0.837	30-31				Not cytoplasm	Not extracellular	Not plasma membrane	Cytoplasm	Unknown	Rv1810 0 Y n16-27c35/36o	ExpAA=23.71	First60=19.10	PredHel=1	Topology=i13-32o	x		x
Rv1813c	HYPOTHETICAL PROTEIN	0.857	34-35	RRTAM	7	11	Not cytoplasm	Not extracellular	plasma membrane	Cytoplasm	Unknown	Rv1813c 0 Y n12-27c32/33o	ExpAA=33.64	First60=29.34	PredHel=1	Topology=i13-35o	x
Rv1817	POSSIBLE FLAVOPROTEIN	0.853	54-55				Not cytoplasm	Not extracellular	Not plasma membrane	Cytoplasm	CytoplasmicMembrane	Rv1817 0 0 i	ExpAA=31.06	First60=21.96	PredHel=0	Topology=o
Rv1857	PROBABLE MOLYBDATE-BINDING LIPOPROTEIN MODA	0.771	45-46				Not cytoplasm	Not extracellular	plasma membrane	Plasma membrane	Unknown	Rv1857 0 Y n6-17c22/23o	ExpAA=3.35	First60=2.90	PredHel=0	Topology=o	x	x
Rv1860	ALANINE AND PROLINE RICH SECRETED PROTEIN APA (FIBRONECTIN ATTACHMENT PROTEIN) (Immunogenic protein MPT32)	0.865	39-40				Not cytoplasm	extracellular	Not plasma membrane	Extracell	Extracellular	Rv1860 0 Y n15-33c39/40o	ExpAA=20.87	First60=20.87	PredHel=1	Topology=i13-35o	x		x
Rv1886c	SECRETED ANTIGEN 85-B FBPB (85B) (ANTIGEN 85 COMPLEX B)	0.862	40-41	RRLMI	13	17	Not cytoplasm	extracellular	Not plasma membrane	Extracell	Extracellular	Rv1886c 0 Y n20-31c40/41o	ExpAA=22.90	First60=22.08	PredHel=1	Topology=i20-42o	x		x
Rv1889c	CONSERVED HYPOTHETICAL PROTEIN	0.619	29-30				cytoplasm	Not extracellular	Not plasma membrane	Cytoplasm	Unknown	Rv1889c 0 0 i	ExpAA=1.16	First60=1.13	PredHel=0	Topology=i	x
Rv1899c	POSSIBLE LIPOPROTEIN LPPD	0.87	47-48				Not cytoplasm	extracellular	Not plasma membrane	Extracell	Cytoplasmic	Rv1899c 0 Y n10-21c29/30o	ExpAA=6.64	First60=6.37	PredHel=0	Topology=o	x
Rv1906c	CONSERVED HYPOTHETICAL PROTEIN	0.73	32-33				Not cytoplasm	Not extracellular	plasma membrane	Cytoplasm	Unknown	Rv1906c 0 Y n10-20c32/33o	ExpAA=20.62	First60=20.52	PredHel=1	Topology=o10-32i	x		x
Rv1907c	HYPOTHETICAL PROTEIN	0.729	30-31				cytoplasm	Not extracellular	Not plasma membrane	Cytoplasm	Unknown	Rv1907c 0 0 i	ExpAA=0.49	First60=0.42	PredHel=0	Topology=o
Rv1919c	CONSERVED HYPOTHETICAL PROTEIN	0.843	18-19				cytoplasm	Not extracellular	Not plasma membrane	Cytoplasm	Unknown	Rv1919c 0 0 i	ExpAA=0.07	First60=0.00	PredHel=0	Topology=o
Rv1922	PROBABLE CONSERVED LIPOPROTEIN	0.631	34-35				Not cytoplasm	Not extracellular	plasma membrane	Cytoplasm	Extracellular	Rv1922 0 Y n13-22c27/28o	ExpAA=10.91	First60=10.89	PredHel=0	Topology=o	x	x
Rv1933c	PROBABLE ACYL-CoA DEHYDROGENASE FADE18	0.708	31-32				cytoplasm	Not extracellular	Not plasma membrane	Plasma membrane	Cytoplasmic	Rv1933c 0 0 i	ExpAA=1.61	First60=0.00	PredHel=0	Topology=o
Rv1974	PROBABLE CONSERVED MEMBRANE PROTEIN	0.751	13-14				Not cytoplasm	Not extracellular	plasma membrane	Plasma membrane	Unknown	Rv1974 0 Y n12-23c28/29o	ExpAA=21.46	First60=21.04	PredHel=1	Topology=i12-34o	x		x
Rv1975	CONSERVED HYPOTHETICAL PROTEIN	0.764	24-25				Not cytoplasm	Not extracellular	Not plasma membrane	Extracell	Unknown	Rv1975 0 Y n8-19c27/28o	ExpAA=7.36	First60=6.77	PredHel=0	Topology=o	x		x
Rv1999c	PROBABLE CONSERVED INTEGRAL MEMBRANE PROTEIN	0.794	46-47	RRLGL	16	20	Not cytoplasm	Not extracellular	plasma membrane	Plasma membrane	CytoplasmicMembrane	Rv1999c 12 0 i20-45o51-72i93-120o126-143i155-175o187-206i227-250o270-301i322-341o347-366i378-394o400-419i	ExpAA=239.16	First60=35.21	PredHel=10	Topology=i24-46o51-73i94-116o121-143i150-172o187-206i227-249o274-296i345-367o382-415i	x		x
Rv2002	POSSIBLE 20-BETA-HYDROXYSTEROID DEHYDROGENASE FABG3	0.637	28-29				cytoplasm	extracellular	Not plasma membrane	Cytoplasm	Cytoplasmic	Rv2002 0 0 i	ExpAA=0.47	First60=0.03	PredHel=0	Topology=o
Rv2014	POSSIBLE TRANSPOSASE	0.808	30-31				cytoplasm	Not extracellular	Not plasma membrane	Cytoplasm	Cytoplasmic	Rv2014 0 0 i	ExpAA=0.04	First60=0.02	PredHel=0	Topology=o
Rv2040c	PROBABLE SUGAR-TRANSPORT INTEGRAL MEMBRANE PROTEIN ABC transporter	0.857	21-22				Not cytoplasm	Not extracellular	plasma membrane	Plasma membrane	CytoplasmicMembrane	Rv2040c 8 0 i20-39o65-95i107-127o133-151i158-180o213-233i245-263o269-287i	ExpAA=172.36	First60=21.16	PredHel=8	Topology=i20-39o73-95i102-124o134-151i158-180o202-224i231-253o263-285i			x
Rv2041c	PROBABLE SUGAR-BINDING LIPOPROTEIN	0.863	27-28	RRSLL	8	12	Not cytoplasm	Not extracellular	plasma membrane	Cytoplasm	Unknown	Rv2041c 0 Y n14-24c32/33o	ExpAA=9.94	First60=0.45	PredHel=0	Topology=o	x
Rv2045c	PROBABLE CARBOXYLESTERASE LipT	0.733	18-19				Not cytoplasm	Not extracellular	Not plasma membrane	Cytoplasm	Unknown	Rv2045c 0 0 i	ExpAA=0.06	First60=0.00	PredHel=0	Topology=o
Rv2046	PROBABLE LIPOPROTEIN lppI	0.843	46-47				Not cytoplasm	Not extracellular	plasma membrane	Extracell	Unknown	Rv2046 0 Y n3-13c18/19o	ExpAA=0.04	First60=0.04	PredHel=0	Topology=o	x	x
Rv2063c	CONSERVED HYPOTHETICAL PROTEIN	0.852	41-41				Not cytoplasm	Not extracellular	plasma membrane	Extracell	Unknown	Rv2063c 0 0 i	ExpAA=3.41	First60=0.40	PredHel=0	Topology=o
Rv2068c	CLASS A BETA-LACTAMASE BLAC	0.81	30-31	RRELL	8	12	Not cytoplasm	Not extracellular	plasma membrane	Cytoplasm	Extracellular	Rv2068c 0 Y n11-22c30/31o	ExpAA=1.71	First60=1.21	PredHel=0	Topology=o		x
Rv2086	CONSERVED HYPOTHETICAL PROTEIN	0.815	20-21				Not cytoplasm	Not extracellular	plasma membrane	Cytoplasm	Cytoplasmic	Rv2086 0 0 i	ExpAA=0.07	First60=0.07	PredHel=0	Topology=o
Rv2089c	PROBABLE DIPEPTIDASE PepE	0.748	18-19	RRLAL	13	17	cytoplasm	Not extracellular	plasma membrane	Cytoplasm	Cytoplasmic	Rv2089c 0 Y n15-23c28/29o	ExpAA=8.48	First60=7.36	PredHel=0	Topology=o
Rv2112c	CONSERVED HYPOTHETICAL PROTEIN	0.885	37-38				Not cytoplasm	Not extracellular	Not plasma membrane	Cytoplasm	Cytoplasmic	Rv2112c 0 Y n2-10c15/16o	ExpAA=0.02	First60=0.00	PredHel=0	Topology=o
Rv2116	PROBABLE CONSERVED LIPOPROTEIN lppK	0.633	35-36				Not cytoplasm	Not extracellular	plasma membrane	Extracell	Unknown	Rv2116 0 Y n7-18c23/24o	ExpAA=4.75	First60=4.75	PredHel=0	Topology=o	x	x	x
Rv2126c	PE-PGRS FAMILY PROTEIN	0.871	64-65				Not cytoplasm	Not extracellular	plasma membrane	Extracell	Extracellular	Rv2126c 0 0 i	ExpAA=1.05	First60=0.06	PredHel=0	Topology=o			x
Rv2127	PROBABLE l-ASPARAGINE PERMEASE ansP1	0.829	50-51				Not cytoplasm	Not extracellular	plasma membrane	Plasma membrane	CytoplasmicMembrane	Rv2127 12 0 i28-48o54-77i98-124o136-157i169-189o209-230i251-272o300-321i342-363o375-394i415-433o439-459i	ExpAA=259.39	First60=27.83	PredHel=12	Topology=i26-45o55-77i98-120o135-157i162-184o208-230i251-273o293-315i341-363o368-390i411-433o437-459i			x
Rv2147c	CONSERVED HYPOTHETICAL PROTEIN	0.78	23-24				cytoplasm	Not extracellular	Not plasma membrane	Cytoplasm	Cytoplasmic	Rv2147c 0 0 i	ExpAA=0.00	First60=0.00	PredHel=0	Topology=o
Rv2163c	PROBABLE PENICILLIN-BINDING MEMBRANE PROTEIN pbpB	0.784	27-28				Not cytoplasm	Not extracellular	plasma membrane	Cytoplasm	CytoplasmicMembrane	Rv2163c 1 0 i93-111o	ExpAA=20.91	First60=0.00	PredHel=1	Topology=i94-116o
Rv2192c	PROBABLE ANTHRANILATE PHOSPHORIBOSYLTRANSFERASE TrpD	0.824	21-22				cytoplasm	Not extracellular	Not plasma membrane	Plasma membrane	Cytoplasmic	Rv2192c 0 0 i	ExpAA=0.26	First60=0.00	PredHel=0	Topology=o
Rv2194	PROBABLE UBIQUINOL-CYTOCHROME C REDUCTASE (cytochrome C subunit)	0.862	54-55				Not cytoplasm	Not extracellular	plasma membrane	Extracell	Unknown	Rv2194 1 Y n25-36c54/55o259-278i	ExpAA=41.77	First60=21.76	PredHel=2	Topology=i25-47o259-278i	x		x
Rv2200c	PROBABLE TRANSMEMBRANE CYTOCHROME C OXIDASE (SUBUNIT II) CTAC	0.798	41-42				Not cytoplasm	Not extracellular	plasma membrane	Cytoplasm	CytoplasmicMembrane	Rv2200c 3 0 i31-51o71-95i116-136o	ExpAA=65.58	First60=20.00	PredHel=3	Topology=i31-53o73-95i116-138o	x		x
Rv2205c	CONSERVED HYPOTHETICAL PROTEIN	0.76	27-28				cytoplasm	Not extracellular	Not plasma membrane	Extracell	Unknown	Rv2205c 0 0 i	ExpAA=1.31	First60=0.12	PredHel=0	Topology=o
Rv2208	PROBABLE COBALAMIN 5'-phosphate synthase CobS	0.844	44-45				Not cytoplasm	Not extracellular	plasma membrane	Plasma membrane	CytoplasmicMembrane	Rv2208 5 Y n4-15c21/22o31-52i107-126o132-152i173-192o198-217i	ExpAA=121.00	First60=28.67	PredHel=4	Topology=i33-55o112-143i164-186o196-218i	x		x
Rv2219	PROBABLE CONSERVED TRANSMEMBRANE PROTEIN	0.791	25-26				Not cytoplasm	Not extracellular	plasma membrane	Plasma membrane	Unknown	Rv2219 2 0 i46-67o73-93i	ExpAA=44.21	First60=14.82	PredHel=2	Topology=i45-67o71-93i			x
Rv2223c	PROBABLE EXPORTED PROTEASE	0.81	34-35				Not cytoplasm	Not extracellular	plasma membrane	Extracell	Unknown	Rv2223c 0 Y n10-21c33/34o	ExpAA=17.64	First60=17.60	PredHel=1	Topology=i13-35o	x
Rv2224c	PROBABLE EXPORTED PROTEASE	0.824	22-23				Not cytoplasm	Not extracellular	plasma membrane	Cytoplasm	Cytoplasmic	Rv2224c 0 Y n15-26c31/32o	ExpAA=22.41	First60=22.22	PredHel=1	Topology=i13-35o	x
Rv2253	POSSIBLE SECRETED UNKNOWN PROTEIN	0.712	29-30				cytoplasm	Not extracellular	Not plasma membrane	Extracell	Unknown	Rv2253 0 Y n10-21c28/29o	ExpAA=1.94	First60=1.92	PredHel=0	Topology=o	x		x
Rv2262c	CONSERVED HYPOTHETICAL PROTEIN	0.76	28-29				Not cytoplasm	Not extracellular	plasma membrane	Plasma membrane	CytoplasmicMembrane	Rv2262c 7 0 i12-28o34-52i59-78o84-104i116-137o157-185i192-212o	ExpAA=132.03	First60=37.28	PredHel=5	Topology=i12-31o35-54i75-97o163-185i192-214o	x		x
Rv2267c	CONSERVED HYPOTHETICAL PROTEIN	0.819	17-18				Not cytoplasm	Not extracellular	plasma membrane	Cytoplasm	CytoplasmicMembrane	Rv2267c 2 0 o16-33i45-64o	ExpAA=22.16	First60=17.79	PredHel=0	Topology=o
Rv2270	PROBABLE LIPOPROTEIN LPPN	0.717	44-45				Not cytoplasm	Not extracellular	plasma membrane	Extracell	Unknown	Rv2270 0 Y n8-19c28/29o	ExpAA=2.17	First60=2.16	PredHel=0	Topology=o	x	x
Rv2290	PROBABLE CONSERVED LIPOPROTEIN lppO	0.861	46-47				Not cytoplasm	Not extracellular	plasma membrane	Extracell	Unknown	Rv2290 0 Y n11-26c31/32o	ExpAA=5.19	First60=5.17	PredHel=0	Topology=o	x		x
Rv2306c	POSSIBLE CONSERVED MEMBRANE PROTEIN	0.811	22-23				Not cytoplasm	Not extracellular	Not plasma membrane	Cytoplasm	Cytoplasmic	Rv2306c 0 Y n4-11c16/17o	ExpAA=0.04	First60=0.00	PredHel=0	Topology=o
Rv2330c	PROBABLE LIPOPROTEIN LPPP	0.627	34-35				Not cytoplasm	Not extracellular	plasma membrane	Extracell	Unknown	Rv2330c 0 Y n7-26c31/32o	ExpAA=23.19	First60=22.55	PredHel=1	Topology=i7-29o	x		x
Rv2349c	PROBABLE PHOSPHOLIPASE C 3 PLCC	0.852	23-24	RRAFL	3	7	Not cytoplasm	Not extracellular	plasma membrane	Extracell	Extracellular	Rv2349c 0 Y n10-19c23/24o	ExpAA=1.02	First60=0.94	PredHel=0	Topology=o	x		x
Rv2350c	PROBABLE MEMBRANE-ASSOCIATED PHOSPHOLIPASE C 2 PLCB	0.892	30-32	RRQFF	3	7	Not cytoplasm	Not extracellular	plasma membrane	Extracell	Extracellular	Rv2350c 0 Y n10-19c23/24o	ExpAA=3.91	First60=3.39	PredHel=0	Topology=o	x		x
Rv2351c	PROBABLE MEMBRANE-ASSOCIATED PHOSPHOLIPASE C 1 PLCA	0.874	30-31	RREFL	3	7	Not cytoplasm	Not extracellular	plasma membrane	Extracell	Extracellular	Rv2351c 0 Y n10-19c23/24o	ExpAA=0.29	First60=0.18	PredHel=0	Topology=o	x		x
Rv2353c	Member of large Gly, Ala, Asn-rich PPE family including	0.86	30-31				Not cytoplasm	Not extracellular	plasma membrane	Extracell	Extracellular	Rv2353c 0 0 i	ExpAA=3.36	First60=0.00	PredHel=0	Topology=o			x
Rv2394	PROBABLE GAMMA-GLUTAMYLTRANSPEPTIDASE PRECURSOR GGTB	0.737	34-35	RRDMT	69	73	Not cytoplasm	extracellular	Not plasma membrane	Cytoplasm	Extracellular	Rv2394 0 Y n7-18c26/27o	ExpAA=10.75	First60=10.35	PredHel=0	Topology=o	x	x
Rv2412	PROBABLE 30S RIBOSOMAL PROTEIN S20 RPST	0.741	41-42				cytoplasm	Not extracellular	Not plasma membrane	Cytoplasm	Unknown	Rv2412 0 0 i	ExpAA=0.00	First60=0.00	PredHel=0	Topology=i			x
Rv2451	HYPOTHETICAL PROLINE AND SERINE RICH PROTEIN	0.802	38-39	RRGGT	83	87	Not cytoplasm	extracellular	Not plasma membrane	Extracell	Unknown	Rv2451 0 0 i	ExpAA=0.01	First60=0.00	PredHel=0	Topology=o			x
Rv2454c	PROBABLE OXIDOREDUCTASE (BETA SUBUNIT)	0.783	32-33				Not cytoplasm	Not extracellular	Not plasma membrane	Cytoplasm	Cytoplasmic	Rv2454c 0 0 i	ExpAA=0.02	First60=0.00	PredHel=0	Topology=o
Rv2469c	HYPOTHETICAL PROTEIN	0.83	35-36	RRRVL	54	58	Not cytoplasm	Not extracellular	Not plasma membrane	Cytoplasm	Unknown	Rv2469c 0 Y n15-26c31/32o	ExpAA=0.12	First60=0.10	PredHel=0	Topology=o	x
Rv2518c	PROBABLE CONSERVED LIPOPROTEIN LPPS	0.848	34-35				Not cytoplasm	Not extracellular	plasma membrane	Cytoplasm	Unknown	Rv2518c 1 0 i20-40o	ExpAA=20.29	First60=20.15	PredHel=1	Topology=i20-42o	x		x
Rv2525c	HYPOTHETICAL PROTEIN	0.702	30-31	RRDVL	5	9	Not cytoplasm	Not extracellular	Not plasma membrane	Extracell	Unknown	Rv2525c 0 Y n11-22c30/31o	ExpAA=4.55	First60=4.37	PredHel=0	Topology=o	x		x
Rv2529	HYPOTHETICAL PROTEIN	0.751	30-31				Not cytoplasm	extracellular	Not plasma membrane	Cytoplasm	Cytoplasmic	Rv2529 0 0 i	ExpAA=0.03	First60=0.00	PredHel=0	Topology=o
Rv2558	CONSERVED HYPOTHETICAL PROTEIN	0.672	32-33				No Prediction	No Prediction	No Prediction	Cytoplasm	Cytoplasmic	Rv2558 0 0 i	ExpAA=0.00	First60=0.00	PredHel=0	Topology=o
Rv2566	LONG CONSERVED HYPOTHETICAL PROTEIN	0.839	33-34				No Prediction	No Prediction	No Prediction	Cytoplasm	Cytoplasmic	Rv2566 0 0 i	ExpAA=0.03	First60=0.02	PredHel=0	Topology=o
Rv2575	POSSIBLE CONSERVED MEMBRANE GLYCINE RICH PROTEIN	0.89	42-43	RRLAI	23	27	Not cytoplasm	Not extracellular	plasma membrane	Extracell	Unknown	Rv2575 1 0 i25-45o	ExpAA=20.99	First60=20.97	PredHel=1	Topology=i21-43o			x
Rv2577	HYPOTHETICAL PROTEIN	0.876	54-55	RRRFL	20	24	Not cytoplasm	extracellular	Not plasma membrane	Extracell	Unknown	Rv2577 0 0 i	ExpAA=8.75	First60=8.66	PredHel=0	Topology=o			x
Rv2585c	POSSIBLE CONSERVED LIPOPROTEIN	0.783	37-38				Not cytoplasm	Not extracellular	plasma membrane	Cytoplasm	Unknown	Rv2585c 0 Y n16-31c36/37o	ExpAA=16.23	First60=16.01	PredHel=0	Topology=o	x
Rv2627c	CONSERVED HYPOTHETICAL PROTEIN	0.784	24-25				cytoplasm	Not extracellular	Not plasma membrane	Cytoplasm	Cytoplasmic	Rv2627c 0 0 i	ExpAA=1.64	First60=1.39	PredHel=0	Topology=o
Rv2636	CONSERVED HYPOTHETICAL PROTEIN	0.728	47-48				cytoplasm	Not extracellular	Not plasma membrane	Cytoplasm	Cytoplasmic	Rv2636 0 0 i	ExpAA=0.42	First60=0.41	PredHel=0	Topology=o
Rv2659c	PROBABLE phiRv2 PROPHAGE INTEGRASE	0.882	25-26				cytoplasm	Not extracellular	Not plasma membrane	Cytoplasm	Cytoplasmic	Rv2659c 0 0 i	ExpAA=0.14	First60=0.00	PredHel=0	Topology=o
Rv2660c	HYPOTHETICAL PROTEIN	0.832	22-23				Not cytoplasm	Not extracellular	Not plasma membrane	Extracell	Unknown	Rv2660c 0 0 i	ExpAA=0.07	First60=0.06	PredHel=0	Topology=o
Rv2673	POSSIBLE CONSERVED INTEGRAL MEMBRANE PROTEIN	0.894	34-35				Not cytoplasm	Not extracellular	plasma membrane	Plasma membrane	CytoplasmicMembrane	Rv2673 10 0 i117-134o140-157i164-185o197-218i225-244o280-301i310-328o334-353i360-377o389-407i	ExpAA=195.72	First60=4.60	PredHel=8	Topology=o113-135i163-185o195-217i224-243o279-301i310-332o352-374i386-408o			x
Rv2703	RNA POLYMERASE SIGMA FACTOR SIGA (SIGMA-A)	0.884	49-50				cytoplasm	Not extracellular	Not plasma membrane	Cytoplasm	Cytoplasmic	Rv2703 0 0 i	ExpAA=0.00	First60=0.00	PredHel=0	Topology=o
Rv2721c	POSSIBLE CONSERVED TRANSMEMBRANE ALANINE AND GLYCINE RICH PROTEIN	0.86	35-36				Not cytoplasm	extracellular	plasma membrane	Cytoplasm	Cellwall	Rv2721c 1 Y n15-30c35/36o422-445i	ExpAA=44.92	First60=21.65	PredHel=2	Topology=i13-35o420-442i	x		x
Rv2730	HYPOTHETICAL PROTEIN	0.845	48-49				Not cytoplasm	Not extracellular	Not plasma membrane	Extracell	Unknown	Rv2730 0 0 i	ExpAA=0.89	First60=0.24	PredHel=0	Topology=o
Rv2731	CONSERVED HYPOTHETICAL ALANINE AND ARGININE RICH PROTEIN	0.801	19-20				Not cytoplasm	Not extracellular	plasma membrane	Cytoplasm	Cytoplasmic	Rv2731 0 0 i	ExpAA=0.00	First60=0.00	PredHel=0	Topology=o
Rv2734	CONSERVED HYPOTHETICAL PROTEIN	0.77	6_7				cytoplasm	Not extracellular	Not plasma membrane	Cytoplasm	Cytoplasmic	Rv2734 0 0 i	ExpAA=0.08	First60=0.00	PredHel=0	Topology=o
Rv2767c	POSSIBLE MEMBRANE PROTEIN	0.788	21-22				No Prediction	No Prediction	No Prediction	Cytoplasm	Unknown	Rv2767c 1 0 o66-91i	ExpAA=20.17	First60=0.00	PredHel=1	Topology=o69-91i			x
Rv2800	POSSIBLE HYDROLASE	0.774	34-35				cytoplasm	Not extracellular	Not plasma membrane	Cytoplasm	Cytoplasmic	Rv2800 0 0 i	ExpAA=0.48	First60=0.11	PredHel=0	Topology=o
Rv2833c	PROBABLE Sn-GLYCEROL-3-PHOSPHATE-BINDING LIPOPROTEIN UGPB	0.872	51-52	RRQFL	6	10	Not cytoplasm	Not extracellular	plasma membrane	Extracell	Unknown	Rv2833c 0 Y n9-20c25/26o	ExpAA=13.16	First60=12.82	PredHel=0	Topology=o	x	x
Rv2856	POSSIBLE NICKEL-TRANSPORT INTEGRAL MEMBRANE PROTEIN NICT	0.862	22-23				Not cytoplasm	Not extracellular	plasma membrane	Plasma membrane	CytoplasmicMembrane	Rv2856 7 0 o25-50i102-127o147-172i218-240o246-268i288-315o335-355i	ExpAA=179.82	First60=26.11	PredHel=8	Topology=i25-47o57-79i102-124o154-176i216-238o243-265i296-318o333-355i			x
Rv2857c	PROBABLE SHORT-CHAIN TYPE DEHYDROGENASE/REDUCTASE	0.836	31-32				cytoplasm	extracellular	Not plasma membrane	Plasma membrane	Cytoplasmic	Rv2857c 0 0 i	ExpAA=4.71	First60=3.51	PredHel=0	Topology=o
Rv2859c	POSSIBLE AMIDOTRANSFERASE	0.747	22-23				Not cytoplasm	Not extracellular	Not plasma membrane	Cytoplasm	Cytoplasmic	Rv2859c 0 0 i	ExpAA=0.00	First60=0.00	PredHel=0	Topology=o
Rv2874	POSSIBLE INTEGRAL MEMBRANE C-TYPE CYTOCHROME BIOGENESIS PROTEIN DIPZ	0.771	30-31				Not cytoplasm	Not extracellular	plasma membrane	Plasma membrane	CytoplasmicMembrane	Rv2874 7 0 i114-131o137-155i176-200o206-227i248-274o280-304i325-346o	ExpAA=132.04	First60=0.05	PredHel=5	Topology=i117-139o178-200i250-272o282-304i325-347o	x		x
Rv2934	PHENOLPTHIOCEROL SYNTHESIS TYPE-I POLYKETIDE SYNTHASE PPSD	0.803	20-21				Not cytoplasm	Not extracellular	plasma membrane	Plasma membrane	Cytoplasmic	Rv2934 0 0 i	ExpAA=0.15	First60=0.00	PredHel=0	Topology=o
Rv2951c	POSSIBLE OXIDOREDUCTASE	0.734	30-31				cytoplasm	Not extracellular	Not plasma membrane	Cytoplasm	Cytoplasmic	Rv2951c 0 0 i	ExpAA=0.00	First60=0.00	PredHel=0	Topology=o
Rv2985	POSSIBLE HYDROLASE MUTT1	0.844	19-20	RRLLT	82	86	cytoplasm	Not extracellular	Not plasma membrane	Cytoplasm	Cytoplasmic	Rv2985 0 0 i	ExpAA=0.21	First60=0.12	PredHel=0	Topology=o	x
Rv2999	PROBABLE CONSERVED LIPOPROTEIN LPPY	0.843	39-40				Not cytoplasm	Not extracellular	Not plasma membrane	Cytoplasm	Unknown	Rv2999 0 Y n10-21c26/27o	ExpAA=4.74	First60=4.65	PredHel=0	Topology=o	x	x
Rv3034c	POSSIBLE TRANSFERASE	0.747	23-24				cytoplasm	Not extracellular	Not plasma membrane	Cytoplasm	Unknown	Rv3034c 0 0 i	ExpAA=0.51	First60=0.39	PredHel=0	Topology=o	x
Rv3057c	PROBABLE SHORT CHAIN ALCOHOL DEHYDROGENASE/REDUCTASE	0.822	33-34				Not cytoplasm	Not extracellular	Not plasma membrane	Cytoplasm	Cytoplasmic	Rv3057c 0 0 i	ExpAA=0.41	First60=0.03	PredHel=0	Topology=o
Rv3069	PROBABLE CONSERVED TRANSMEMBRANE PROTEIN	0.853	30-31	RRPLL	69	73	Not cytoplasm	Not extracellular	plasma membrane	Plasma membrane	CytoplasmicMembrane	Rv3069 3 Y n9-22c30/31o40-60i72-89o101-125i	ExpAA=84.85	First60=42.39	PredHel=4	Topology=i9-31o35-57i70-92o102-124i	x		x
Rv3108	HYPOTHETICAL PROTEIN	0.864	45-46	RRFGL	84	88	Not cytoplasm	Not extracellular	Not plasma membrane	Cytoplasm	Unknown	Rv3108 0 0 i	ExpAA=0.20	First60=0.18	PredHel=0	Topology=o
Rv3162c	POSSIBLE INTEGRAL MEMBRANE PROTEIN	0.811	38-39				Not cytoplasm	Not extracellular	plasma membrane	Extracell	CytoplasmicMembrane	Rv3162c 5 0 o15-40i47-66o72-91i98-117o123-139i	ExpAA=102.70	First60=37.83	PredHel=5	Topology=o15-37i44-66o70-87i94-116o121-140i	x		x
Rv3163c	POSSIBLE CONSERVED SECRETED PROTEIN	0.71	43-44				No Prediction	No Prediction	No Prediction	Cytoplasm	Cytoplasmic	Rv3163c 1 Y n13-24c29/30o39-55i	ExpAA=26.04	First60=23.64	PredHel=1	Topology=i13-35o	x
Rv3192	CONSERVED HYPOTHETICAL ALANINE AND PROLINE-RICH PROTEIN	0.779	53-54				cytoplasm	Not extracellular	Not plasma membrane	Extracell	Unknown	Rv3192 0 0 i	ExpAA=0.03	First60=0.00	PredHel=0	Topology=o
Rv3197	PROBABLE CONSERVED ATP-BINDING PROTEIN ABC TRANSPORTER	0.813	31-32				cytoplasm	Not extracellular	Not plasma membrane	Cytoplasm	Cytoplasmic	Rv3197 0 0 i	ExpAA=0.71	First60=0.24	PredHel=0	Topology=o
Rv3224	POSSIBLE IRON-REGULATED SHORT-CHAIN DEHYDROGENASE/REDUCTASE	0.771	32-33				Not cytoplasm	Not extracellular	Not plasma membrane	Cytoplasm	Cytoplasmic	Rv3224 0 0 i	ExpAA=0.06	First60=0.00	PredHel=0	Topology=o
Rv3239c	PROBABLE CONSERVED TRANSMEMBRANE TRANSPORT PROTEIN	0.797	23-24	RRTFL	90	94	Not cytoplasm	Not extracellular	plasma membrane	Cytoplasm	CytoplasmicMembrane	Rv3239c 14 0 i25-47o59-80i92-111o117-139i151-172o178-195i216-232o238-259i280-304o316-338i345-362o374-399i420	ExpAA=309.62	First60=23.37	PredHel=15	Topology=i25-47o62-84i91-113o117-139i151-173o177-194i214-232o237-259i279-301o316-338i345-362o377-399i411-433o448-467i819-841o			x
Rv3245c	TWO COMPONENT SENSORY TRANSDUCTION HISTIDINE KINASE MTRB	0.792	31-32				Not cytoplasm	Not extracellular	plasma membrane	Cytoplasm	CytoplasmicMembrane	Rv3245c 1 Y n42-57c62/63o210-233i	ExpAA=44.14	First60=19.95	PredHel=1	Topology=i40-62o	x
Rv3266c	dTDP-6-DEOXY-L-LYXO-4-HEXULOSE REDUCTASE RMLD	0.636	25-26				Not cytoplasm	Not extracellular	plasma membrane	Cytoplasm	Cytoplasmic	Rv3266c 0 0 i	ExpAA=0.04	First60=0.02	PredHel=0	Topology=o
Rv3292	CONSERVED HYPOTHETICAL PROTEIN	0.885	25-26				No Prediction	No Prediction	No Prediction	Cytoplasm	Cytoplasmic	Rv3292 0 0 i	ExpAA=1.94	First60=1.07	PredHel=0	Topology=o
Rv3330	PROBABLE PENICILLIN-BINDING PROTEIN DACB1 (D-ALANYL-D-ALANINE CARBOXYPEPTIDASE)	0.695	35-36				Not cytoplasm	Not extracellular	plasma membrane	Plasma membrane	CytoplasmicMembrane	Rv3330 1 Y n6-17c35/36o375-396i	ExpAA=32.39	First60=10.48	PredHel=1	Topology=o374-396i	x
Rv3337	CONSERVED HYPOTHETICAL PROTEIN	0.857	29-30				cytoplasm	Not extracellular	Not plasma membrane	Extracell	Unknown	Rv3337 0 0 i	ExpAA=0.08	First60=0.08	PredHel=0	Topology=o
Rv3344c	PE-PGRS FAMILY PROTEIN	0.909	92-93				Not cytoplasm	Not extracellular	Not plasma membrane	Extracell	Extracellular	Rv3344c 0 0 i	ExpAA=0.01	First60=0.00	PredHel=0	Topology=o			x
Rv3354	CONSERVED HYPOTHETICAL PROTEIN	0.786	30-31				Not cytoplasm	Not extracellular	plasma membrane	Extracell	CytoplasmicMembrane	Rv3354 0 Y n13-24c32/33o	ExpAA=20.27	First60=17.45	PredHel=1	Topology=i13-35o	x		x
Rv3362c	PROBABLE ATP/GTP-BINDING PROTEIN	0.722	32-33				cytoplasm	Not extracellular	Not plasma membrane	Cytoplasm	Cytoplasmic	Rv3362c 0 0 i	ExpAA=0.97	First60=0.86	PredHel=0	Topology=o
Rv3395c	HYPOTHETICAL PROTEIN	0.827	38-39	RRLVM	87	91	cytoplasm	Not extracellular	Not plasma membrane	Cytoplasm	Unknown	Rv3395c 0 Y n3-11c20/21o	ExpAA=1.04	First60=0.02	PredHel=0	Topology=o	x
Rv3422c	HYPOTHETICAL PROTEIN	0.896	14-15	RRPGT	88	92	Not cytoplasm	Not extracellular	Not plasma membrane	Cytoplasm	Cytoplasmic	Rv3422c 0 0 i	ExpAA=0.07	First60=0.04	PredHel=0	Topology=o
Rv3441c	PROBABLE PHOSPHO-SUGAR MUTASE / MRSA PROTEIN HOMOLOG	0.863	45-46	RRVAV	42	46	cytoplasm	Not extracellular	Not plasma membrane	Plasma membrane	Cytoplasmic	Rv3441c 0 0 i	ExpAA=0.14	First60=0.04	PredHel=0	Topology=o
Rv3452	PROBABLE CUTINASE PRECURSOR CUT4	0.869	40-41				Not cytoplasm	extracellular	Not plasma membrane	Extracell	Unknown	Rv3452 0 Y n20-35c45/46o	ExpAA=19.43	First60=19.16	PredHel=1	Topology=i20-39o	x		x
Rv3468c	POSSIBLE DTDP-GLUCOSE 4,6-DEHYDRATASE	0.595	31-32				Not cytoplasm	Not extracellular	plasma membrane	Cytoplasm	Unknown	Rv3468c 0 0 i	ExpAA=0.10	First60=0.07	PredHel=0	Topology=o	x
Rv3473c	POSSIBLE PEROXIDASE BPOA (NON-HAEM PEROXIDASE)	0.826	19-20				cytoplasm	Not extracellular	Not plasma membrane	Cytoplasm	Cytoplasmic	Rv3473c 0 0 i	ExpAA=0.98	First60=0.00	PredHel=0	Topology=o
Rv3493c	CONSERVED HYPOTHETICAL MCE ASSOCIATED ALANINE AND VALINE RICH PROTEIN	0.849	28-29				cytoplasm	Not extracellular	Not plasma membrane	Cytoplasm	Unknown	Rv3493c 1 0 o76-100i	ExpAA=22.67	First60=0.00	PredHel=1	Topology=i75-97o			x
Rv3499c	MCE-FAMILY PROTEIN MCE4A	0.806	15-16				Not cytoplasm	Not extracellular	plasma membrane	Cytoplasm	Unknown	Rv3499c 1 0 i12-33o	ExpAA=22.17	First60=22.15	PredHel=1	Topology=i13-35o	x		x
Rv3512	PE-PGRS FAMILY PROTEIN	0.894	53-54				Not cytoplasm	Not extracellular	Not plasma membrane	Extracell	Extracellular	Rv3512 0 0 i	ExpAA=0.02	First60=0.02	PredHel=0	Topology=o			x
Rv3549c	PROBABLE SHORT-CHAIN TYPE DEHYDROGENASE/REDUCTASE	0.624	37-38				Not cytoplasm	Not extracellular	Not plasma membrane	Cytoplasm	Cytoplasmic	Rv3549c 0 0 i	ExpAA=2.66	First60=2.59	PredHel=0	Topology=o
Rv3551	POSSIBLE COA-TRANSFERASE (ALPHA SUBUNIT)	0.675	38-39				cytoplasm	Not extracellular	Not plasma membrane	Cytoplasm	Cytoplasmic	Rv3551 0 0 i	ExpAA=0.23	First60=0.22	PredHel=0	Topology=o
Rv3579c	POSSIBLE TRNA/RRNA METHYLTRANSFERASE	0.875	49-50	RRGAV	7	11	cytoplasm	Not extracellular	Not plasma membrane	Cytoplasm	Unknown	Rv3579c 0 0 i	ExpAA=0.22	First60=0.00	PredHel=0	Topology=o
Rv3593	PROBABLE CONSERVED LIPOPROTEIN LPQF	0.873	42-43				Not cytoplasm	Not extracellular	plasma membrane	Extracell	Unknown	Rv3593 0 Y n16-29c34/35o	ExpAA=12.17	First60=10.49	PredHel=0	Topology=o	x
Rv3630	PROBABLE CONSERVED INTEGRAL MEMBRANE PROTEIN	0.813	39-40				Not cytoplasm	Not extracellular	plasma membrane	Plasma membrane	CytoplasmicMembrane	Rv3630 12 0 i36-55o61-84i111-131o143-165i172-193o199-218i239-261o273-292i312-333o353-377i384-403o409-427i	ExpAA=253.09	First60=22.00	PredHel=11	Topology=o33-55i62-84o114-136i143-165o193-215i236-258o268-290i311-333o353-375i382-401o405-427i			x
Rv3645	PROBABLE CONSERVED TRANSMEMBRANE PROTEIN	0.627	33-34				Not cytoplasm	Not extracellular	plasma membrane	Plasma membrane	CytoplasmicMembrane	Rv3645 6 0 i45-65o85-106i140-162o168-189i220-241o253-278i	ExpAA=134.06	First60=17.69	PredHel=6	Topology=i43-65o85-107i140-162o167-189i216-238o258-280i			x
Rv3646c	DNA TOPOISOMERASE I TOPA	0.738	29-30	RRLVI	18	22	cytoplasm	Not extracellular	Not plasma membrane	Cytoplasm	Unknown	Rv3646c 0 0 i	ExpAA=0.00	First60=0.00	PredHel=0	Topology=o
Rv3654c	CONSERVED HYPOTHETICAL PROTEIN	0.722	33-34				cytoplasm	Not extracellular	Not plasma membrane	Extracell	Unknown	Rv3654c 0 Y n9-20c28/29o	ExpAA=10.18	First60=4.84	PredHel=0	Topology=i	x
Rv3672c	CONSERVED HYPOTHETICAL PROTEIN	0.714	27-28				Not cytoplasm	Not extracellular	Not plasma membrane	Cytoplasm	Unknown	Rv3672c 0 0 i	ExpAA=1.99	First60=0.15	PredHel=0	Topology=o
Rv3712	POSSIBLE LIGASE	0.82	29-30	RRTVV	51	55	cytoplasm	Not extracellular	Not plasma membrane	Plasma membrane	Cytoplasmic	Rv3712 0 0 i	ExpAA=5.71	First60=5.51	PredHel=0	Topology=o
Rv3787c	CONSERVED HYPOTHETICAL PROTEIN	0.754	29-30				cytoplasm	Not extracellular	Not plasma membrane	Cytoplasm	Cytoplasmic	Rv3787c 0 0 i	ExpAA=0.33	First60=0.29	PredHel=0	Topology=o
Rv3795	INTEGRAL MEMBRANE INDOLYLACETYLINOSITOL ARABINOSYLTRANSFERASE EMBB	0.865	35-36				Not cytoplasm	Not extracellular	plasma membrane	Plasma membrane	CytoplasmicMembrane	Rv3795 13 0 i28-47o219-237i275-293o348-370i382-398o431-456i476-495o541-558i570-587o593-614i626-648o668-689i701	ExpAA=269.30	First60=21.92	PredHel=12	Topology=o28-50i217-239o271-293i402-419o434-456i472-494o541-558i570-587o597-619i626-648o663-685i698-720o			x
Rv3796	HYPOTHETICAL PROTEIN	0.841	43-44	RRSAL	22	26	cytoplasm	Not extracellular	Not plasma membrane	Extracell	Unknown	Rv3796 0 Y n24-35c40/41o	ExpAA=3.78	First60=3.69	PredHel=0	Topology=o	x		x
Rv3802c	PROBABLE CONSERVED MEMBRANE PROTEIN	0.839	45-46				Not cytoplasm	extracellular	Not plasma membrane	Extracell	Cytoplasmic	Rv3802c 1 0 i12-36o	ExpAA=22.97	First60=22.95	PredHel=1	Topology=i12-34o	x		x
Rv3803c	SECRETED MPT51/MPB51 ANTIGEN PROTEIN FBPD (MPT51/MPB51 ANTIGEN 85 COMPLEX C)	0.653	33-34				Not cytoplasm	extracellular	Not plasma membrane	Extracell	Extracellular	Rv3803c 0 Y n10-21c26/27o	ExpAA=22.78	First60=20.55	PredHel=1	Topology=i5-27o	x		x
Rv3804c	SECRETED ANTIGEN 85-A FBPA	0.859	41-42	RRLVV	16	20	Not cytoplasm	extracellular	Not plasma membrane	Extracell	Extracellular	Rv3804c 0 Y n18-29c34/35o	ExpAA=23.33	First60=22.55	PredHel=1	Topology=i19-41o	x		x
Rv3810	EXPORTED REPETITIVE PROTEIN PRECURSOR PIRG (CELL SURFACE PROTEIN) (EXP53)	0.786	17-18				Not cytoplasm	Not extracellular	plasma membrane	Extracell	Unknown	Rv3810 0 Y n9-17c22/23o	ExpAA=18.09	First60=18.08	PredHel=1	Topology=i9-31o	x		x
Rv3825c	PROBABLE POLYKETIDE SYNTHASE PKS2	0.785	28-29				Not cytoplasm	Not extracellular	plasma membrane	Plasma membrane	Cytoplasmic	Rv3825c 0 0 i	ExpAA=0.36	First60=0.00	PredHel=0	Topology=o
Rv3843c	PROBABLE CONSERVED TRANSMEMBRANE PROTEIN	0.684	40-41				cytoplasm	Not extracellular	Not plasma membrane	Plasma membrane	CytoplasmicMembrane	Rv3843c 5 0 o127-147i159-192o212-236i248-270o282-301i	ExpAA=106.07	First60=0.00	PredHel=4	Topology=i128-150o165-187i247-269o279-301i			x
Rv3850	HYPOTHETICAL PROTEIN	0.808	17-18	RRLLT	87	91	cytoplasm	Not extracellular	Not plasma membrane	Cytoplasm	Cytoplasmic	Rv3850 0 0 i	ExpAA=2.17	First60=0.00	PredHel=0	Topology=o
Rv3851	POSSIBLE MEMBRANE PROTEIN	0.781	47-48				No Prediction	No Prediction	No Prediction	Extracell	Unknown	Rv3851 1 Y n21-39c47/48o71-90i	ExpAA=41.70	First60=20.81	PredHel=2	Topology=i21-40o71-90i	x		x
Rv3860	CONSERVED HYPOTHETICAL PROTEIN	0.763	42-43				cytoplasm	Not extracellular	Not plasma membrane	Cytoplasm	Unknown	Rv3860 0 0 i	ExpAA=0.07	First60=0.00	PredHel=0	Topology=o
Rv3876	CONSERVED HYPOTHETICAL PROLINE AND ALANINE RICH PROTEIN	0.843	38-39				Not cytoplasm	Not extracellular	Not plasma membrane	Extracell	Extracellular	Rv3876 0 0 i	ExpAA=0.05	First60=0.00	PredHel=0	Topology=o			x
Rv3886c	PROBABLE ALANINE AND PROLINE RICH MEMBRANE-ANCHORED MYCOSIN MYCP2 (SERINE PROTEASE)	0.757	30-31				Not cytoplasm	extracellular	Not plasma membrane	Extracell	Extracellular	Rv3886c 1 Y n12-24c33/34o525-544i	ExpAA=25.06	First60=3.13	PredHel=1	Topology=o524-546i	x		x
Rv3897c	CONSERVED HYPOTHETICAL PROTEIN	0.729	33-34				Not cytoplasm	Not extracellular	plasma membrane	Cytoplasm	Unknown	Rv3897c 0 Y n5-13c18/19o	ExpAA=13.05	First60=13.03	PredHel=0	Topology=o	x		x
Rv3903c	HYPOTHETICAL ALANINE AND PROLINE RICH PROTEIN	0.851	39-40				Not cytoplasm	extracellular	Not plasma membrane	Cytoplasm	Unknown	Rv3903c 0 0 i	ExpAA=12.36	First60=12.18	PredHel=0	Topology=o			x
Rv3908	CONSERVED HYPOTHETICAL PROTEIN	0.904	21-22				Not cytoplasm	Not extracellular	Not plasma membrane	Cytoplasm	Cytoplasmic	Rv3908 0 0 i	ExpAA=0.00	First60=0.00	PredHel=0	Topology=o
Rv3909	CONSERVED HYPOTHETICAL PROTEIN	0.755	39-40				Not cytoplasm	Not extracellular	plasma membrane	Cytoplasm	Unknown	Rv3909 1 Y n2-12c17/18o738-759i	ExpAA=32.32	First60=15.62	PredHel=0	Topology=o	x
Rv3917c	PROBABLE CHROMOSOME PARTITIONING PROTEIN PARB	0.837	26-27				cytoplasm	Not extracellular	Not plasma membrane	Cytoplasm	Cytoplasmic	Rv3917c 0 0 i	ExpAA=0.00	First60=0.00	PredHel=0	Topology=o	x
Rv3922c	POSSIBLE HEMOLYSIN	0.798	20-21				Not cytoplasm	Not extracellular	plasma membrane	Cytoplasm	Unknown	Rv3922c 0 0 i	ExpAA=0.13	First60=0.13	PredHel=0	Topology=o
Rv3924c	50S RIBOSOMAL PROTEIN L34 RPMH	0.866	16-17				cytoplasm	Not extracellular	Not plasma membrane	Short Sequence	Extracellular	Rv3924c 0 0	ExpAA=0.00	First60=0.00	PredHel=0	Topology=
	Protein having signal sequences that were mistaken with transmembrane helices.
