# Supplementary material for: Computational Prediction and Experimental Assessment of Secreted/Surface Proteins from Mycobacterium tuberculosis H37Rv
Source: PLoS Comput Biol. 2010 Jun 24;6(6):e1000824. doi: 10.1371/journal.pcbi.1000824 (PMC2891697; doi:10.1371/journal.pcbi.1000824)
Supplement: Table S3 — Proteins predicted by LipoP 1.0. This file contains the predictions yielded by LipoP 1.0 on the complete genome of M. tuberculosis H37Rv with their corresponding transmembrane topology and general localization predictions. In the last table column entitled “shared”, proteins that were also positively predicted by any of the other feature-based tools are labeled with an “x” (File format: .xls). (0.05 MB XLS) [file pcbi.1000824.s003.xls]

## Sheet: LipoP 1.0
Protein	Tuberculist description	LipoP 1.0		Subcellular localization					Phobius	TMHMM 2.0				Shared
		Score	Cleavage site	PA-SUB v.2.5			Gpos-Ploc	PSORTb v.2.0.4	ID/helices/signal sequence/PREDICTION	ExpAA	First60	Number of helices	Topology	SignalP 3.0	TatP 1.0	SecretomeP 1.0
Rv0237	PROBABLE CONSERVED LIPOPROTEIN LPQI	21.68	19-20/Pos+2=S	Not cytoplasm	Not extracellular	Not plasma membrane	Cytoplasm	Cytoplasmic	Rv0237 0 Y n7-18c23/24o	ExpAA=3.26	First60=3.24	PredHel=0	Topology=o	x	x
Rv0265c	PROBABLE PERIPLASMIC IRON-TRANSPORT LIPOPROTEIN	9.67	25-26/Pos+2=S	Not cytoplasm	Not extracellular	plasma membrane	Cytoplasm	Unknown	Rv0265c 0 0 i	ExpAA=0.06	First60=0.02	PredHel=0	Topology=o	x	x
Rv0344c	PROBABLE LIPOPROTEIN LPQJ	23.46	22-23/Pos+2=N	cytoplasm	Not extracellular	Not plasma membrane	Extracell	Unknown	Rv0344c 0 Y n11-21c29/30o	ExpAA=2.33	First60=2.20	PredHel=0	Topology=o	x	x	x
Rv0381c	HYPOTHETICAL PROTEIN	17.67	20-21/Pos+2=S	Not cytoplasm	Not extracellular	Not plasma membrane	Extracell	Unknown	Rv0381c 0 Y n4-15c23/24o	ExpAA=3.13	First60=2.77	PredHel=0	Topology=o	x
Rv0399c	POSSIBLE CONSERVED LIPOPROTEIN LPQK	15.77	19-20/Pos+2=A	Not cytoplasm	extracellular	Not plasma membrane	Cytoplasm	Extracellular	Rv0399c 0 Y n7-18c23/24o	ExpAA=0.54	First60=0.32	PredHel=0	Topology=o	x
Rv0418	PROBABLE LIPOPROTEIN AMINOPEPTIDASE LPQL	9.54	24-25/Pos+2=I	Not cytoplasm	extracellular	Not plasma membrane	Cytoplasm	Extracellular	Rv0418 0 Y n10-21c25/26o	ExpAA=18.09	First60=17.96	PredHel=1	Topology=i7-29o	x		x
Rv0526	POSSIBLE THIOREDOXIN PROTEIN (THIOL-DISULFIDE INTERCHANGE PROTEIN)	17.09	30-31/Pos+2=S	Not cytoplasm	Not extracellular	plasma membrane	Cytoplasm	Unknown	Rv0526 0 Y n17-28c33/34o	ExpAA=10.76	First60=10.60	PredHel=0	Topology=o	x	x
Rv0583c	PROBABLE CONSERVED LIPOPROTEIN LPQN	26.06	19-20/Pos+2=S	Not cytoplasm	Not extracellular	plasma membrane	Extracell	Unknown	Rv0583c 0 Y n4-13c18/19o	ExpAA=5.86	First60=5.80	PredHel=0	Topology=o	x		x
Rv0604	PROBABLE CONSERVED LIPOPROTEIN LPQO	25.62	22-23/Pos+2=A	Not cytoplasm	Not extracellular	plasma membrane	Plasma membrane	Unknown	Rv0604 0 Y n10-20c24/25o	ExpAA=2.40	First60=0.82	PredHel=0	Topology=o	x	x
Rv0671	POSSIBLE CONSERVED LIPOPROTEIN LPQP	21.28	17-18/Pos+2=S	Not cytoplasm	extracellular	Not plasma membrane	Cytoplasm	Extracellular	Rv0671 0 Y n5-16c25/26o	ExpAA=34.72	First60=23.31	PredHel=1	Topology=i5-27o	x
Rv0679c	CONSERVED HYPOTHETICAL THREONINE RICH PROTEIN	16.59	32-33/Pos+2=S	Not cytoplasm	extracellular	plasma membrane	Extracell	Extracellular	Rv0679c 0 Y n16-28c33/34o	ExpAA=6.07	First60=6.05	PredHel=0	Topology=o	x	x	x
Rv0835	POSSIBLE LIPOPROTEIN LPQQ	11.3	22-23/Pos+2=S	Not cytoplasm	Not extracellular	plasma membrane	Cytoplasm	Cytoplasmic	Rv0835 0 Y n10-21c26/27o	ExpAA=3.90	First60=3.56	PredHel=0	Topology=o	x
Rv0838	PROBABLE CONSERVED LIPOPROTEIN LPQR	8.87	20-21/Pos+2=A	cytoplasm	Not extracellular	Not plasma membrane	Cytoplasm	Cytoplasmic	Rv0838 0 Y n12-23c28/29o	ExpAA=1.35	First60=1.34	PredHel=0	Topology=o	x
Rv0846c	PROBABLE OXIDASE	5.65	34-35/Pos+2=A	Not cytoplasm	Not extracellular	Not plasma membrane	Extracell	Unknown	Rv0846c 0 Y n21-32c37/38o	ExpAA=14.31	First60=14.20	PredHel=0	Topology=o	x	x
Rv0928	PERIPLASMIC PHOSPHATE-BINDING LIPOPROTEIN PSTS3 (PBP-3) (PSTS3) (PHOS1)	22.47	22-23/Pos+2=G	Not cytoplasm	Not extracellular	plasma membrane	Extracell	Unknown	Rv0928 0 Y n6-16c21/22o	ExpAA=1.54	First60=1.41	PredHel=0	Topology=o	x		x
Rv0932c	PERIPLASMIC PHOSPHATE-BINDING LIPOPROTEIN PSTS2 (PBP-2) (PSTS2)	20.52	22-23/Pos+2=G	Not cytoplasm	Not extracellular	plasma membrane	Extracell	Unknown	Rv0932c 0 Y n8-20c24/25o	ExpAA=7.77	First60=7.76	PredHel=0	Topology=o	x	x	x
Rv0934	PERIPLASMIC PHOSPHATE-BINDING LIPOPROTEIN PSTS1 (PBP-1) (PSTS1)	20.79	23-24/Pos+2=G	Not cytoplasm	Not extracellular	plasma membrane	Extracell	Unknown	Rv0934 0 Y n5-15c20/21o	ExpAA=4.99	First60=4.93	PredHel=0	Topology=o	x		x
Rv0962c	POSSIBLE LIPOPROTEIN LPRP	14.57	21-22/Pos+2=I	Not cytoplasm	Not extracellular	plasma membrane	Extracell	Unknown	Rv0962c 0 Y n7-18c22/23o	ExpAA=5.32	First60=5.32	PredHel=0	Topology=o	x		x
Rv1006	HYPOTHETICAL PROTEIN	13.64	26-27/Pos+2=S	Not cytoplasm	Not extracellular	plasma membrane	Extracell	Unknown	Rv1006 0 Y n10-21c26/27o	ExpAA=3.88	First60=3.88	PredHel=0	Topology=o	x	x	x
Rv1022	PROBABLE CONSERVED LIPOPROTEIN LPQU	9.41	23-24/Pos+2=T	cytoplasm	Not extracellular	Not plasma membrane	Cytoplasm	Unknown	Rv1022 0 Y n9-20c25/26o	ExpAA=19.27	First60=18.41	PredHel=1	Topology=i7-29o	x
Rv1064c	POSSIBLE LIPOPROTEIN LPQV	18.99	25-26/Pos+2=S	Not cytoplasm	Not extracellular	plasma membrane	Extracell	Unknown	Rv1064c 0 Y n9-20c25/26o	ExpAA=17.31	First60=17.17	PredHel=0	Topology=o		x
Rv1166	PROBABLE CONSERVED LIPOPROTEIN LPQW	10.09	27-28/Pos+2=T	Not cytoplasm	Not extracellular	plasma membrane	Extracell	Unknown	Rv1166 0 Y n10-21c26/27o	ExpAA=13.09	First60=13.07	PredHel=0	Topology=o	x
Rv1228	PROBABLE LIPOPROTEIN LPQX	9.87	19-20/Pos+2=S	Not cytoplasm	extracellular	Not plasma membrane	Extracell	Unknown	Rv1228 0 Y n7-15c20/21o	ExpAA=0.47	First60=0.37	PredHel=0	Topology=o	x
Rv1244	PROBABLE LIPOPROTEIN LPQZ	17.36	22-23/Pos+2=S	Not cytoplasm	Not extracellular	Not plasma membrane	Plasma membrane	Unknown	Rv1244 0 Y n6-17c25/26o	ExpAA=20.08	First60=19.36	PredHel=0	Topology=o	x
Rv1252c	PROBABLE LIPOPROTEIN LPRE	16.07	28-29/Pos+2=G	Not cytoplasm	Not extracellular	plasma membrane	Extracell	Unknown	Rv1252c 0 0 i	ExpAA=1.95	First60=1.94	PredHel=0	Topology=o			x
Rv1270c	POSSIBLE LIPOPROTEIN LPRA	11.49	24-25/Pos+2=S	Not cytoplasm	Not extracellular	plasma membrane	Extracell	CytoplasmicMembrane	Rv1270c 0 Y n6-16c21/22o	ExpAA=16.22	First60=16.21	PredHel=1	Topology=i7-24o	x		x
Rv1274	POSSIBLE LIPOPROTEIN LPRB	21.25	24-25/Pos+2=S	Not cytoplasm	Not extracellular	plasma membrane	Cytoplasm	Unknown	Rv1274 0 Y n8-19c23/24o	ExpAA=6.40	First60=4.40	PredHel=0	Topology=o	x
Rv1275	POSSIBLE LIPOPROTEIN LPRC	19.07	20-21/Pos+2=T	No Prediction	No Prediction	No Prediction	Plasma membrane	Unknown	Rv1275 0 Y n4-15c19/20o	ExpAA=14.78	First60=14.75	PredHel=0	Topology=o	x
Rv1283c	PROBABLE OLIGOPEPTIDE-TRANSPORT INTEGRAL MEMBRANE PROTEIN ABC TRANSPORTER OPPB	8.59	24-25/Pos+2=L	Not cytoplasm	Not extracellular	plasma membrane	Plasma membrane	CytoplasmicMembrane	Rv1283c 6 0 i12-31o101-122i134-156o189-207i246-272o292-318i	ExpAA=132.07	First60=22.44	PredHel=6	Topology=i9-31o100-122i135-157o189-208i246-268o292-314i	x		x
Rv1339	CONSERVED HYPOTHETICAL PROTEIN	0.23	24-25/Pos+2=S	cytoplasm	Not extracellular	Not plasma membrane	Cytoplasm	Unknown	Rv1339 0 0 i	ExpAA=0.62	First60=0.62	PredHel=0	Topology=o	x
Rv1411c	PROBABLE CONSERVED LIPOPROTEIN LPRG	19.73	26-27/Pos+2=S	Not cytoplasm	Not extracellular	plasma membrane	Extracell	CytoplasmicMembrane	Rv1411c 0 Y n11-21c26/27o	ExpAA=10.79	First60=10.78	PredHel=0	Topology=i	x		x
Rv1418	PROBABLE LIPOPROTEIN LPRH	6.92	17-18/Pos+2=T	Not cytoplasm	Not extracellular	plasma membrane	Cytoplasm	CytoplasmicMembrane	Rv1418 0 Y n11-22c26/27o	ExpAA=24.35	First60=21.20	PredHel=1	Topology=i12-34o	x
Rv1541c	POSSIBLE LIPOPROTEIN	7.64	15-16/Pos+2=A	Not cytoplasm	Not extracellular	plasma membrane	Cytoplasm	Unknown	Rv1541c 0 Y n3-13c17/18o	ExpAA=0.35	First60=0.35	PredHel=0	Topology=o	x
Rv1677	PROBABLE CONSERVED LIPOPROTEIN DSBF	19.82	19-20/Pos+2=G	Not cytoplasm	extracellular	plasma membrane	Extracell	Extracellular	Rv1677 0 Y n6-17c21/22o	ExpAA=0.72	First60=0.72	PredHel=0	Topology=o	x
Rv1857	PROBABLE MOLYBDATE-BINDING LIPOPROTEIN MODA	21.4	21-22/Pos+2=G	Not cytoplasm	Not extracellular	plasma membrane	Plasma membrane	Unknown	Rv1857 0 Y n6-17c22/23o	ExpAA=3.35	First60=2.90	PredHel=0	Topology=o	x	x
Rv1881c	POSSIBLE CONSERVED LIPOPROTEIN LPPE	11.17	21-22/Pos+2=G	Not cytoplasm	Not extracellular	plasma membrane	Cytoplasm	Unknown	Rv1881c 0 Y n5-16c25/26o	ExpAA=15.64	First60=15.63	PredHel=1	Topology=i5-27o	x		x
Rv1911c	PROBABLE LIPOPROTEIN LPPC	19.49	23-24/Pos+2=G	Not cytoplasm	Not extracellular	plasma membrane	Extracell	Unknown	Rv1911c 0 Y n10-21c26/27o	ExpAA=3.57	First60=3.52	PredHel=0	Topology=o	x		x
Rv1921c	PROBABLE CONSERVED LIPOPROTEIN LPPF	13.15	20-21/Pos+2=S	Not cytoplasm	extracellular	Not plasma membrane	Cytoplasm	Unknown	Rv1921c 0 Y n4-15c23/24o	ExpAA=0.99	First60=0.98	PredHel=0	Topology=o	x
Rv1922	PROBABLE CONSERVED LIPOPROTEIN	13.17	24-25/Pos+2=T	Not cytoplasm	Not extracellular	plasma membrane	Cytoplasm	Extracellular	Rv1922 0 Y n13-22c27/28o	ExpAA=10.91	First60=10.89	PredHel=0	Topology=o	x	x
Rv1970	POSSIBLE MCE-FAMILY LIPOPROTEIN LPRM (MCE-FAMILY LIPOPROTEIN MCE3E)	13.44	16-17/Pos+2=G	Not cytoplasm	Not extracellular	plasma membrane	Cytoplasm	Unknown	Rv1970 0 Y n3-13c17/18o	ExpAA=1.11	First60=1.11	PredHel=0	Topology=o	x
Rv2046	PROBABLE LIPOPROTEIN lppI	16.4	15-16/Pos+2=S	Not cytoplasm	Not extracellular	plasma membrane	Extracell	Unknown	Rv2046 0 Y n3-13c18/19o	ExpAA=0.04	First60=0.04	PredHel=0	Topology=o	x	x
Rv2068c	CLASS A BETA-LACTAMASE BLAC	13.27	23-24/Pos+2=A	Not cytoplasm	Not extracellular	plasma membrane	Cytoplasm	Extracellular	Rv2068c 0 Y n11-22c30/31o	ExpAA=1.71	First60=1.21	PredHel=0	Topology=o		x
Rv2116	PROBABLE CONSERVED LIPOPROTEIN lppK	20.4	22-23/Pos+2=S	Not cytoplasm	Not extracellular	plasma membrane	Extracell	Unknown	Rv2116 0 Y n7-18c23/24o	ExpAA=4.75	First60=4.75	PredHel=0	Topology=o	x	x	x
Rv2138	PROBABLE CONSERVED LIPOPROTEIN LppL	21.77	25-26/Pos+2=S	Not cytoplasm	extracellular	Not plasma membrane	Plasma membrane	Unknown	Rv2138 0 Y n13-23c28/29o	ExpAA=20.41	First60=20.40	PredHel=1	Topology=i13-35o	x
Rv2270	PROBABLE LIPOPROTEIN LPPN	20.29	20-21/Pos+2=S	Not cytoplasm	Not extracellular	plasma membrane	Extracell	Unknown	Rv2270 0 Y n8-19c28/29o	ExpAA=2.17	First60=2.16	PredHel=0	Topology=o	x	x
Rv2341	PROBABLE CONSERVED LIPOPROTEIN LPPQ	0.86	31-32/Pos+2=G	Not cytoplasm	Not extracellular	Not plasma membrane	Extracell	Unknown	Rv2341 0 Y n13-27c35/36o	ExpAA=14.86	First60=14.84	PredHel=0	Topology=o	x
Rv2394	PROBABLE GAMMA-GLUTAMYLTRANSPEPTIDASE PRECURSOR GGTB (GAMMA-GLUTAMYLTRANSFERASE)	18.03	20-21/Pos+2=G	Not cytoplasm	extracellular	Not plasma membrane	Cytoplasm	Extracellular	Rv2394 0 Y n7-18c26/27o	ExpAA=10.75	First60=10.35	PredHel=0	Topology=o	x	x
Rv2403c	PROBABLE CONSERVED LIPOPROTEIN LPPR	10.98	19-20/Pos+2=T	cytoplasm	Not extracellular	Not plasma membrane	Plasma membrane	Unknown	Rv2403c 0 Y n7-18c26/27o	ExpAA=19.96	First60=19.95	PredHel=1	Topology=i7-26o	x
Rv2784c	PROBABLE LIPOPROTEIN LPPU	14.3655	18-19 Pos+2=S	No Prediction	No Prediction	No Prediction	Extracell	Unknown	Rv2784c 0 Y n5-16c21/22o	ExpAA=5.60	First60=5.59	PredHel=0	Topology=o	x		x
Rv2796c	PROBABLE CONSERVED LIPOPROTEIN LPPV	10.7711	18-19 Pos+2=G	Not cytoplasm	Not extracellular	plasma membrane	Cytoplasm	Cytoplasmic	Rv2796c 0 Y n5-16c28/29o	ExpAA=4.06	First60=3.74	PredHel=0	Topology=o	x
Rv2833c	PROBABLE Sn-GLYCEROL-3-PHOSPHATE-BINDING LIPOPROTEIN UGPB	15.6644	22-23 Pos+2=A	Not cytoplasm	Not extracellular	plasma membrane	Extracell	Unknown	Rv2833c 0 Y n9-20c25/26o	ExpAA=13.16	First60=12.82	PredHel=0	Topology=o	x	x
Rv2843	PROBABLE CONSERVED TRANSMEMBRANE ALANINE RICH PROTEIN	0.90546	36-37 Pos+2=G	Not cytoplasm	extracellular	Not plasma membrane	Extracell	CytoplasmicMembrane	Rv2843 0 Y n20-31c36/37o	ExpAA=61.76	First60=21.34	PredHel=2	Topology=i20-42o62-84i	x		x
Rv2864c	POSSIBLE PENICILLIN-BINDING LIPOPROTEIN	10.5234	24-25 Pos+2=T	Not cytoplasm	Not extracellular	plasma membrane	Cytoplasm	CytoplasmicMembrane	Rv2864c 0 Y n7-18c23/24o	ExpAA=10.07	First60=9.90	PredHel=0	Topology=o	x
Rv2873	CELL SURFACE LIPOPROTEIN MPT83 (LIPOPROTEIN P23)	25.0781	24-25 Pos+2=S	Not cytoplasm	Not extracellular	plasma membrane	Extracell	Extracellular	Rv2873 0 Y n9-22c27/28o	ExpAA=8.74	First60=4.35	PredHel=0	Topology=o	x
Rv2905	PROBABLE CONSERVED ALANINE RICH LIPOPROTEIN LPPW	11.5263	22-23 Pos+2=E	Not cytoplasm	Not extracellular	plasma membrane	Cytoplasm	Cytoplasmic	Rv2905 0 Y n6-17c25/26o	ExpAA=2.91	First60=2.90	PredHel=0	Topology=o	x
Rv2945c	PROBABLE CONSERVED LIPOPROTEIN LPPX	16.6456	26-27 Pos+2=S	Not cytoplasm	Not extracellular	plasma membrane	Cytoplasm	CytoplasmicMembrane	Rv2945c 0 Y n7-22c27/28o	ExpAA=18.01	First60=18.00	PredHel=1	Topology=i7-24o	x		x
Rv2999	PROBABLE CONSERVED LIPOPROTEIN LPPY	14.1636	23-24 Pos+2=S	Not cytoplasm	Not extracellular	Not plasma membrane	Cytoplasm	Unknown	Rv2999 0 Y n10-21c26/27o	ExpAA=4.74	First60=4.65	PredHel=0	Topology=o	x	x
Rv3033	HYPOTHETICAL PROTEIN	10.7926	24-25 Pos+2=S	Not cytoplasm	extracellular	Not plasma membrane	Cytoplasm	Unknown	Rv3033 0 Y n8-19c26/27o	ExpAA=8.27	First60=8.26	PredHel=0	Topology=o	x
Rv3044	PROBABLE FEIII-DICITRATE-BINDING PERIPLASMIC LIPOPROTEIN FECB	19.1172	19-20 Pos+2=G	Not cytoplasm	Not extracellular	plasma membrane	Plasma membrane	Unknown	Rv3044 0 Y n5-16c21/22o	ExpAA=1.01	First60=1.00	PredHel=0	Topology=o	x
Rv3244	PROBABLE CONSERVED LIPOPROTEIN LPQB	14.5226	15-16 Pos+2=A	No Prediction	No Prediction	No Prediction	Cytoplasm	Unknown	Rv3244c 0 Y n3-14c23/24o	ExpAA=2.84	First60=2.83	PredHel=0	Topology=o
Rv3298c	POSSIBLE ESTERASE LIPOPROTEIN LPQC	14.7086	18-19 Pos+2=G	Not cytoplasm	extracellular	Not plasma membrane	Cytoplasm	Unknown	Rv3298c 0 Y n7-17c21/22o	ExpAA=7.59	First60=7.45	PredHel=0	Topology=o	x
Rv3390	PROBABLE CONSERVED LIPOPROTEIN LPQD	17.7337	25-26 Pos+2=G	Not cytoplasm	Not extracellular	Not plasma membrane	Extracell	CytoplasmicMembrane	Rv3390 0 Y n10-23c27/28o	ExpAA=19.24	First60=18.87	PredHel=1	Topology=i13-32o	x		x
Rv3495c	POSSIBLE MCE-FAMILY LIPOPROTEIN LPRN (MCE-FAMILY LIPOPROTEIN MCE4E)	20.8269	0-21 Pos+2=Q	Not cytoplasm	Not extracellular	Not plasma membrane	Cytoplasm	Unknown	Rv3495c 0 Y n8-18c23/24o	ExpAA=6.03	First60=6.01	PredHel=0	Topology=o	x
Rv3576	POSSIBLE CONSERVED LIPOPROTEIN LPPH	11.9851	20-21 Pos+2=T	cytoplasm	Not extracellular	Not plasma membrane	Cytoplasm	Unknown	Rv3576 0 Y n5-19c31/32o	ExpAA=11.70	First60=11.41	PredHel=0	Topology=o	x
Rv3584	POSSIBLE CONSERVED LIPOPROTEIN LPQE	11.5449	29-30 Pos+2=G	Not cytoplasm	Not extracellular	plasma membrane	Extracell	Unknown	Rv3584 0 Y n16-27c32/33o	ExpAA=18.55	First60=18.53	PredHel=1	Topology=i13-35o	x		x
Rv3623	PROBABLE CONSERVED LIPOPROTEIN LPQG	25.1723	22-23 Pos+2=D	Not cytoplasm	Not extracellular	Not plasma membrane	Plasma membrane	Unknown	Rv3623 0 Y n9-20c25/26o	ExpAA=0.24	First60=0.24	PredHel=0	Topology=o	x
Rv3655c	CONSERVED HYPOTHETICAL PROTEIN	2.74937	16-17 Pos+2=L	Not cytoplasm	Not extracellular	plasma membrane	Plasma membrane	Cytoplasmic	Rv3655c 0 Y n3-18c23/24o	ExpAA=21.96	First60=21.94	PredHel=1	Topology=o4-26i	x		x
Rv3666c	PROBABLE PERIPLASMIC DIPEPTIDE-BINDING LIPOPROTEIN DPPA	8.9592	24-25 Pos+2=G	Not cytoplasm	Not extracellular	plasma membrane	Cytoplasm	Cellwall	Rv3666c 0 Y n8-19c24/25o	ExpAA=21.18	First60=21.16	PredHel=1	Topology=i7-29o	x
Rv3763	19 KDA LIPOPROTEIN ANTIGEN PRECURSOR LPQH	28.5031	21-22 Pos+2=S	Not cytoplasm	Not extracellular	plasma membrane	Extracell	Unknown	Rv3763 0 Y n5-16c21/22o	ExpAA=11.67	First60=7.64	PredHel=0	Topology=o	x		x
	Protein having signal sequences that were mistaken with transmembrane helices.
