# Supplementary material for: Computational Prediction and Experimental Assessment of Secreted/Surface Proteins from Mycobacterium tuberculosis H37Rv
Source: PLoS Comput Biol. 2010 Jun 24;6(6):e1000824. doi: 10.1371/journal.pcbi.1000824 (PMC2891697; doi:10.1371/journal.pcbi.1000824)
Supplement: Table S5 — Computational prediction on the proteins identified experimentally by Gu et al. and Sinha et al. This file contains the predictions yielded by the feature-based tools for 100 proteins identified experimentally in the proteomics studies carried out by Gu et al. and Sinha et al. with their corresponding transmembrane topology and general localization predictions. In the last table column entitled “shared”, proteins that were also positively predicted by any of the other feature-based tools are labeled with the number “1” (File format: .xls). (0.08 MB XLS) [file pcbi.1000824.s005.xls]

## Sheet: Gu et al and Sinha et al
Protein	Subcellular localization					Author	LipoP 1.0	SignalP 3.0	Phobius	TatP 1.0	SecretomeP 2.0	TMHMM 2.0				Proteins not predicted by any pathway	Shared
	PA-SUB v.2.5			Gpos-Ploc	PSORTb v.2.0.4							ExpAA	First60	Number of helices	Topology		lipoP 1.0	SignalP 3.0	TatP 1.0	SecretomeP 2.0
	Cytoplasm	extracellular	plasma membrane
Rv0008c	Not cytoplasm	Not extracellular	plasma membrane	Plasma membrane	Cytoplasmic	Gu					1	ExpAA=22.58	First60=0.09	PredHel=1	Topology=i102-124o					1
Rv0019c	cytoplasm	Not extracellular	Not plasma membrane	Cytoplasm	Unknown	Gu					1	ExpAA=20.05	First60=19.87	PredHel=1	Topology=o6-28i					1
Rv0048c	Not cytoplasm	Not extracellular	plasma membrane	Cytoplasm	Unknown	Sinha+Gu					1	ExpAA=23.15	First60=0.00	PredHel=1	Topology=i89-111o					1
Rv0072	Not cytoplasm	Not extracellular	plasma membrane	Plasma membrane	CytoplasmicMembrane	Gu		1	1		1	ExpAA=92.58	First60=22.13	PredHel=4	Topology=i16-38o231-253i274-296o306-328i
Rv0144	cytoplasm	Not extracellular	Not plasma membrane	Cytoplasm	Cytoplasmic	Gu						ExpAA=19.04	First60=0.48	PredHel=1	Topology=o235-257i	1
Rv0157	Not cytoplasm	Not extracellular	plasma membrane	Plasma membrane	CytoplasmicMembrane	Gu					1	ExpAA=208.48	First60=45.66	PredHel=9	Topology=o5-27i34-53o58-77i90-112o127-149i170-192o197-219i226-245o249-268i					1
Rv0167	Not cytoplasm	Not extracellular	plasma membrane	Plasma membrane	CytoplasmicMembrane	Gu					1	ExpAA=135.10	First60=23.53	PredHel=6	Topology=o15-37i56-78o93-115i155-177o197-219i240-262o					1
Rv0170	cytoplasm	Not extracellular	Not plasma membrane	Cytoplasm	Unknown	Gu		1				ExpAA=22.60	First60=22.60	PredHel=1	Topology=i7-29o			1
Rv0176	Not cytoplasm	Not extracellular	plasma membrane	Plasma membrane	CytoplasmicMembrane	Gu					1	ExpAA=75.26	First60=25.81	PredHel=3	Topology=i29-51o56-78i166-188o					1
Rv0177	Not cytoplasm	Not extracellular	plasma membrane	Cytoplasm	Unknown	Gu					1	ExpAA=18.55	First60=18.54	PredHel=1	Topology=o26-48i					1
Rv0178	Not cytoplasm	Not extracellular	plasma membrane	Extracell	Unknown	Gu					1	ExpAA=24.22	First60=0.00	PredHel=1	Topology=i79-101o					1
Rv0180c	Not cytoplasm	Not extracellular	plasma membrane	Plasma membrane	CytoplasmicMembrane	Gu					1	ExpAA=147.82	First60=22.85	PredHel=6	Topology=i25-47o218-240i269-291o301-323i330-352o392-414i					1
Rv0200	Not cytoplasm	Not extracellular	plasma membrane	Plasma membrane	CytoplasmicMembrane	Gu		1			1	ExpAA=70.88	First60=45.57	PredHel=3	Topology=i7-29o33-55i75-97o
Rv0227c	cytoplasm	Not extracellular	Not plasma membrane	Cytoplasm	Unknown	Sinha+Gu		1	1		1	ExpAA=43.63	First60=21.73	PredHel=2	Topology=i5-27o319-341i
Rv0241c	cytoplasm	Not extracellular	Not plasma membrane	Plasma membrane	Cytoplasmic	Sinha+Gu						ExpAA=12.04	First60=0.19	PredHel=0	Topology=o	1
Rv0283	Not cytoplasm	extracellular	Not plasma membrane	Cytoplasm	Unknown	Gu					1	ExpAA=21.84	First60=0.04	PredHel=1	Topology=i72-94o					1
Rv0284	Not cytoplasm	Not extracellular	plasma membrane	Cytoplasm	CytoplasmicMembrane	Gu						ExpAA=28.57	First60=17.81	PredHel=1	Topology=i45-67o	1
Rv0290	Not cytoplasm	Not extracellular	plasma membrane	Plasma membrane	CytoplasmicMembrane	Gu					1	ExpAA=230.02	First60=0.00	PredHel=11	Topology=i129-151o155-177i184-202o206-228i235-254o258-280i328-347o352-374i381-400o404-426i447-469o					1
Rv0291	Not cytoplasm	extracellular	Not plasma membrane	Extracell	Extracellular	Gu		1	1			ExpAA=34.13	First60=10.63	PredHel=1	Topology=o431-453i			1
Rv0292	cytoplasm	Not extracellular	plasma membrane	Plasma membrane	Unknown	Gu			1		1	ExpAA=42.24	First60=40.57	PredHel=2	Topology=i13-30o35-57i					1
Rv0338c	Not cytoplasm	Not extracellular	plasma membrane	Cytoplasm	CytoplasmicMembrane	Gu					1	ExpAA=122.55	First60=20.94	PredHel=6	Topology=o5-24i71-93o113-135i148-170o180-202i214-231o					1
Rv0342	Not cytoplasm	Not extracellular	plasma membrane	Plasma membrane	Cytoplasmic	Gu						ExpAA=24.22	First60=0.00	PredHel=1	Topology=o497-519i	1
Rv0383c	cytoplasm	Not extracellular	Not plasma membrane	Cytoplasm	Cytoplasmic	Gu					1	ExpAA=19.82	First60=19.74	PredHel=1	Topology=o5-24i					1
Rv0392c	Not cytoplasm	Not extracellular	Not plasma membrane	Cytoplasm	CytoplasmicMembrane	Gu						ExpAA=22.39	First60=0.09	PredHel=1	Topology=o387-409i	1
Rv0418	Not cytoplasm	extracellular	Not plasma membrane	Cytoplasm	Extracellular	Gu	1	1	1		1	ExpAA=18.09	First60=17.96	PredHel=1	Topology=i7-29o
Rv0475	cytoplasm	extracellular	Not plasma membrane	Cytoplasm	Cytoplasmic	Sinha						ExpAA=2.21	First60=2.21	PredHel=0	Topology=o	1
Rv0479c	Not cytoplasm	Not extracellular	plasma membrane	Extracell	Unknown	Gu					1	ExpAA=22.25	First60=0.00	PredHel=1	Topology=i113-135o					1
Rv0505c	Not cytoplasm	Not extracellular	Not plasma membrane	Cytoplasm	Cytoplasmic	Gu						ExpAA=19.51	First60=0.08	PredHel=1	Topology=o345-367i	1
Rv0556	Not cytoplasm	Not extracellular	plasma membrane	Plasma membrane	CytoplasmicMembrane	Gu					1	ExpAA=45.79	First60=22.46	PredHel=2	Topology=i33-55o131-153i					1
Rv0686	No Prediction	No Prediction	No Prediction	Plasma membrane	Unknown	Gu					1	ExpAA=44.41	First60=44.09	PredHel=2	Topology=i9-31o35-57i					1
Rv0875c	Not cytoplasm	Not extracellular	Not plasma membrane	Cytoplasm	Unknown	Gu		1	1		1	ExpAA=22.41	First60=22.40	PredHel=1	Topology=i5-27o
Rv0901	cytoplasm	Not extracellular	Not plasma membrane	Cytoplasm	Unknown	Gu					1	ExpAA=21.31	First60=21.31	PredHel=1	Topology=o4-26i					1
Rv0931c	Not cytoplasm	Not extracellular	Not plasma membrane	Extracell	CytoplasmicMembrane	Gu					1	ExpAA=24.39	First60=0.00	PredHel=1	Topology=o380-402i					1
Rv0934	Not cytoplasm	Not extracellular	plasma membrane	Extracell	Unknown	Sinha	1	1	1			ExpAA=4.99	First60=4.93	PredHel=0	Topology=o
Rv0969	Not cytoplasm	Not extracellular	plasma membrane	Plasma membrane	CytoplasmicMembrane	Gu					1	ExpAA=159.06	First60=0.01	PredHel=6	Topology=i141-163o216-238i375-397o402-424i718-737o741-760i					1
Rv0985c	Not cytoplasm	Not extracellular	plasma membrane	Plasma membrane	CytoplasmicMembrane	Gu					1	ExpAA=43.24	First60=21.00	PredHel=2	Topology=i13-32o69-91i					1
Rv1078	cytoplasm	Not extracellular	Not plasma membrane	Extracell	CytoplasmicMembrane	Gu					1	ExpAA=60.62	First60=0.00	PredHel=2	Topology=i95-117o199-221i					1
Rv1234	Not cytoplasm	Not extracellular	plasma membrane	Extracell	Unknown	Gu				1	1	ExpAA=45.30	First60=0.00	PredHel=2	Topology=i85-107o112-134i
Rv1270c	Not cytoplasm	Not extracellular	plasma membrane	Extracell	CytoplasmicMembrane	Gu	1	1	1		1	ExpAA=16.22	First60=16.21	PredHel=1	Topology=i7-24o
Rv1280c	Not cytoplasm	Not extracellular	plasma membrane	Cytoplasm	Unknown	Sinha				1		ExpAA=21.71	First60=21.65	PredHel=1	Topology=i35-57o				1
Rv1304	Not cytoplasm	Not extracellular	plasma membrane	Plasma membrane	CytoplasmicMembrane	Gu					1	ExpAA=108.34	First60=20.09	PredHel=5	Topology=o30-47i85-107o127-149i189-211o221-240i					1
Rv1306	Not cytoplasm	Not extracellular	plasma membrane	Plasma membrane	Unknown	Gu			1		1	ExpAA=23.00	First60=22.89	PredHel=1	Topology=o32-54i					1
Rv1307	cytoplasm	Not extracellular	Not plasma membrane	Cytoplasm	Cytoplasmic	Sinha+Gu			1			ExpAA=20.05	First60=19.94	PredHel=1	Topology=i5-23o	1
Rv1348	Not cytoplasm	Not extracellular	plasma membrane	Cytoplasm	CytoplasmicMembrane	Gu						ExpAA=131.81	First60=0.02	PredHel=6	Topology=o293-315i336-358o407-429i434-456o520-542i549-571o	1
Rv1362c	Not cytoplasm	Not extracellular	plasma membrane	Cytoplasm	Unknown	Gu					1	ExpAA=22.18	First60=0.22	PredHel=1	Topology=i60-82o					1
Rv1368	Not cytoplasm	Not extracellular	plasma membrane	Cytoplasm	CytoplasmicMembrane	Sinha+Gu		1	1		1	ExpAA=18.90	First60=18.87	PredHel=1	Topology=i20-37o
Rv1411c	Not cytoplasm	Not extracellular	plasma membrane	Extracell	CytoplasmicMembrane	Sinha	1	1	1		1	ExpAA=10.79	First60=10.78	PredHel=0	Topology=i
Rv1417	Not cytoplasm	Not extracellular	plasma membrane	Plasma membrane	Unknown	Gu					1	ExpAA=41.01	First60=29.65	PredHel=2	Topology=i20-39o54-71i					1
Rv1476	No Prediction	No Prediction	No Prediction	Cytoplasm	Unknown	Gu					1	ExpAA=21.82	First60=0.04	PredHel=1	Topology=o138-160i					1
Rv1481	Not cytoplasm	Not extracellular	plasma membrane	Plasma membrane	Unknown	Gu					1	ExpAA=94.28	First60=22.00	PredHel=3	Topology=o15-37i67-86o307-329i					1
Rv1488	Not cytoplasm	Not extracellular	plasma membrane	Cytoplasm	Unknown	Sinha+Gu		1	1			ExpAA=22.51	First60=22.43	PredHel=1	Topology=i7-29o			1
Rv1591	Not cytoplasm	Not extracellular	plasma membrane	Plasma membrane	CytoplasmicMembrane	Gu					1	ExpAA=90.20	First60=22.90	PredHel=4	Topology=i25-47o74-96i108-130o167-189i					1
Rv1782	Not cytoplasm	extracellular	Not plasma membrane	Cytoplasm	Unknown	Gu					1	ExpAA=22.65	First60=7.20	PredHel=1	Topology=i54-76o					1
Rv1795	Not cytoplasm	Not extracellular	plasma membrane	Plasma membrane	CytoplasmicMembrane	Gu					1	ExpAA=227.10	First60=9.30	PredHel=10	Topology=i136-158o168-190i203-220o224-246i251-270o274-296i357-379o411-433i440-462o477-499i					1
Rv1870c	No Prediction	No Prediction	No Prediction	Cytoplasm	Unknown	Sinha					1	ExpAA=1.56	First60=1.14	PredHel=0	Topology=o					1
Rv1886c	Not cytoplasm	extracellular	Not plasma membrane	Extracell	Extracellular	Gu		1	1	1	1	ExpAA=22.90	First60=22.08	PredHel=1	Topology=i20-42o
Rv1977	Not cytoplasm	Not extracellular	plasma membrane	Cytoplasm	Cytoplasmic	Gu						ExpAA=16.06	First60=0.00	PredHel=1	Topology=i155-177o	1
Rv1992c	Not cytoplasm	Not extracellular	plasma membrane	Plasma membrane	CytoplasmicMembrane	Gu					1	ExpAA=117.35	First60=0.04	PredHel=5	Topology=i160-182o204-226i378-400o410-432i710-732o					1
Rv2051c	Not cytoplasm	Not extracellular	plasma membrane	Cytoplasm	CytoplasmicMembrane	Gu					1	ExpAA=155.08	First60=35.75	PredHel=7	Topology=i21-39o43-60i67-89o99-121i128-150o165-187i206-228o					1
Rv2054	Not cytoplasm	Not extracellular	plasma membrane	Cytoplasm	Cytoplasmic	Sinha						ExpAA=0.89	First60=0.02	PredHel=0	Topology=o	1
Rv2091c	Not cytoplasm	Not extracellular	plasma membrane	Extracell	Unknown	Sinha					1	ExpAA=23.52	First60=0.00	PredHel=1	Topology=i138-160o					1
Rv2195	Not cytoplasm	Not extracellular	plasma membrane	Cytoplasm	CytoplasmicMembrane	Sinha+Gu					1	ExpAA=67.55	First60=0.00	PredHel=3	Topology=i97-119o134-156i202-224o					1
Rv2196	Not cytoplasm	Not extracellular	plasma membrane	Plasma membrane	CytoplasmicMembrane	Gu					1	ExpAA=193.79	First60=15.11	PredHel=9	Topology=o46-68i115-134o144-166i178-200o215-237i267-289o333-355i375-397o412-434i					1
Rv2200c	Not cytoplasm	Not extracellular	plasma membrane	Cytoplasm	CytoplasmicMembrane	Gu		1		1	1	ExpAA=65.58	First60=20.00	PredHel=3	Topology=i31-53o73-95i116-138o
Rv2214c	Not cytoplasm	Not extracellular	Not plasma membrane	Cytoplasm	Cytoplasmic	Gu						ExpAA=14.16	First60=0.03	PredHel=1	Topology=i164-186o	1
Rv2224c	Not cytoplasm	Not extracellular	plasma membrane	Cytoplasm	Cytoplasmic	Sinha+Gu		1	1	1		ExpAA=22.41	First60=22.22	PredHel=1	Topology=i13-35o
Rv2284	Not cytoplasm	Not extracellular	Not plasma membrane			Gu		1			1	ExpAA=61.22	First60=37.86	PredHel=3	Topology=i7-29o44-66i78-95o
Rv2289	Not cytoplasm	Not extracellular	plasma membrane	Cytoplasm	Unknown	Gu		1	1			ExpAA=22.63	First60=22.62	PredHel=1	Topology=i7-29o			1
Rv2325c	Not cytoplasm	Not extracellular	plasma membrane	Plasma membrane	CytoplasmicMembrane	Gu					1	ExpAA=104.81	First60=25.09	PredHel=4	Topology=i19-36o51-73i86-108o123-145i					1
Rv2326c	Not cytoplasm	Not extracellular	plasma membrane	Plasma membrane	CytoplasmicMembrane	Gu						ExpAA=97.35	First60=16.79	PredHel=4	Topology=o46-68i81-103o129-151i195-217o	1
Rv2345	cytoplasm	Not extracellular	Not plasma membrane	Plasma membrane	CytoplasmicMembrane	Gu		1	1		1	ExpAA=57.99	First60=19.72	PredHel=3	Topology=i7-26o162-181i609-631o
Rv2536	Not cytoplasm	extracellular	Not plasma membrane	Plasma membrane	CytoplasmicMembrane	Sinha		1	1		1	ExpAA=87.08	First60=41.64	PredHel=4	Topology=i7-26o31-53i73-95o110-132i
Rv2563	Not cytoplasm	Not extracellular	plasma membrane	Plasma membrane	CytoplasmicMembrane	Gu		1			1	ExpAA=92.53	First60=22.37	PredHel=4	Topology=i16-38o231-253i274-296o306-328i
Rv2569c	cytoplasm	Not extracellular	plasma membrane	Cytoplasm	Unknown	Gu					1	ExpAA=0.03	First60=0.00	PredHel=0	Topology=o					1
Rv2582	cytoplasm	Not extracellular	Not plasma membrane	Extracell	Cytoplasmic	Gu					1	ExpAA=23.44	First60=14.28	PredHel=1	Topology=i47-69o					1
Rv2586c	Not cytoplasm	Not extracellular	plasma membrane	Plasma membrane	CytoplasmicMembrane	Gu					1	ExpAA=129.65	First60=0.00	PredHel=6	Topology=i66-88o191-208i215-237o241-263i301-323o328-350i					1
Rv2588c	Not cytoplasm	extracellular	Not plasma membrane	Cytoplasm	Cytoplasmic	Gu					1	ExpAA=18.43	First60=18.43	PredHel=1	Topology=o4-21i					1
Rv2597	Not cytoplasm	Not extracellular	plasma membrane	Cytoplasm	Unknown	Sinha+Gu		1	1			ExpAA=20.95	First60=20.94	PredHel=1	Topology=i2-24o			1
Rv2625c	Not cytoplasm	Not extracellular	plasma membrane	Plasma membrane	CytoplasmicMembrane	Gu		1			1	ExpAA=133.77	First60=38.35	PredHel=6	Topology=i13-35o45-64i77-99o109-131i138-160o207-229i
Rv2869c	Not cytoplasm	Not extracellular	plasma membrane	Plasma membrane	CytoplasmicMembrane	Sinha			1		1	ExpAA=92.89	First60=22.34	PredHel=4	Topology=o6-28i97-119o327-349i370-392o					1
Rv2921c	Not cytoplasm	Not extracellular	plasma membrane	Cytoplasm	Cytoplasmic	Gu						ExpAA=23.03	First60=22.89	PredHel=1	Topology=i5-27o	1
Rv2945c	Not cytoplasm	Not extracellular	plasma membrane	Cytoplasm	CytoplasmicMembrane	Gu	1	1	1		1	ExpAA=18.01	First60=18.00	PredHel=1	Topology=i7-24o
Rv2969c	Not cytoplasm	Not extracellular	plasma membrane	Cytoplasm	Cytoplasmic	Sinha+Gu					1	ExpAA=22.69	First60=22.63	PredHel=1	Topology=o20-42i					1
Rv3090	No Prediction	No Prediction	No Prediction	Cytoplasm	Unknown	Gu		1			1	ExpAA=42.75	First60=42.63	PredHel=2	Topology=o5-24i37-59o
Rv3101c	Not cytoplasm	Not extracellular	plasma membrane	Plasma membrane	CytoplasmicMembrane	Gu		1			1	ExpAA=91.22	First60=22.84	PredHel=4	Topology=o20-42i174-196o225-247i268-290o
Rv3193c	Not cytoplasm	Not extracellular	plasma membrane	Cytoplasm	CytoplasmicMembrane	Gu		1	1		1	ExpAA=152.53	First60=22.39	PredHel=7	Topology=i17-39o59-81i113-135o169-191i212-229o255-277i284-306o
Rv3273	Not cytoplasm	Not extracellular	plasma membrane	Plasma membrane	CytoplasmicMembrane	Gu						ExpAA=229.42	First60=21.75	PredHel=10	Topology=o36-58i60-82o102-124i129-151o205-227i264-286o306-328i341-360o364-386i393-424o	1
Rv3390	Not cytoplasm	Not extracellular	Not plasma membrane	Extracell	CytoplasmicMembrane	Sinha+Gu	1	1			1	ExpAA=19.24	First60=18.87	PredHel=1	Topology=i13-32o
Rv3437	cytoplasm	Not extracellular	Not plasma membrane	Extracell	Unknown	Gu					1	ExpAA=21.65	First60=0.00	PredHel=1	Topology=o73-95i					1
Rv3576	cytoplasm	Not extracellular	Not plasma membrane	Cytoplasm	Unknown	Sinha	1	1	1			ExpAA=11.70	First60=11.41	PredHel=0	Topology=o
Rv3584	Not cytoplasm	Not extracellular	plasma membrane	Extracell	Unknown	Gu	1	1	1		1	ExpAA=18.55	First60=18.53	PredHel=1	Topology=i13-35o
Rv3610c	Not cytoplasm	Not extracellular	plasma membrane	Cytoplasm	CytoplasmicMembrane	Gu		1				ExpAA=42.33	First60=18.94	PredHel=2	Topology=o10-27i111-133o			1
Rv3623	Not cytoplasm	Not extracellular	Not plasma membrane	Plasma membrane	Unknown	Sinha	1	1	1			ExpAA=0.24	First60=0.24	PredHel=0	Topology=o
Rv3682	Not cytoplasm	Not extracellular	plasma membrane	Extracell	Extracellular	Gu		1	1		1	ExpAA=22.23	First60=22.23	PredHel=1	Topology=i7-29o
Rv3683	Not cytoplasm	Not extracellular	Not plasma membrane	Cytoplasm	Unknown	Gu						ExpAA=19.72	First60=19.63	PredHel=1	Topology=i7-29o	1
Rv3763	Not cytoplasm	Not extracellular	plasma membrane	Extracell	Unknown	Sinha	1	1	1		1	ExpAA=11.67	First60=7.64	PredHel=0	Topology=o
Rv3804c	Not cytoplasm	extracellular	Not plasma membrane	Extracell	Extracellular	Gu		1	1	1	1	ExpAA=23.33	First60=22.55	PredHel=1	Topology=i19-41o
Rv3806c	Not cytoplasm	Not extracellular	plasma membrane	Plasma membrane	CytoplasmicMembrane	Gu					1	ExpAA=163.96	First60=19.79	PredHel=7	Topology=o55-72i92-114o118-140i161-183o216-238i245-264o284-301i					1
Rv3869	Not cytoplasm	Not extracellular	plasma membrane	Extracell	Unknown	Sinha					1	ExpAA=22.76	First60=20.27	PredHel=1	Topology=i39-61o					1
Rv3910	Not cytoplasm	Not extracellular	plasma membrane	Plasma membrane	CytoplasmicMembrane	Gu					1	ExpAA=331.91	First60=20.87	PredHel=15	Topology=i40-62o66-88i105-127o142-164i176-198o213-235i255-276o291-313i343-365o375-397i410-432o437-459i480-497o517-539i979-1001o					1
Score equal to or higher than 0.50
Score equal to or higher than 0.90
